# Supplementary material for: Serum profiling of the antibody response to HPV in women with or without abnormal cervical cytology undergoing cervical cancer screening
Source: Front Immunol. 2025 Jul 31;16:1612761. doi: 10.3389/fimmu.2025.1612761 (PMC12350350; doi:10.3389/fimmu.2025.1612761)
Supplement: Supplementary Table 1 — Raw signal intensity data obtained from all high-density nanowell arrays used in this study. [file Table1.xlsx]

## Sheet: Sheet1
	Grid#	Grid 7	Grid 3	Grid 1	Grid 4	Grid 6	Grid 10	Grid 15	Grid 2	Grid 8	Grid 10	Grid 11	Grid 13	Grid 1	Grid 7	Grid 8	Grid 14	Grid 1	Grid 2	Grid 4	Grid 15	Grid 1	Grid 6	Grid 13	Grid 2	Grid 3	Grid 5	Grid 6	Grid 1	Grid 3	Grid 4	Grid 7	Grid 8	Grid 14	Grid 6	Grid 7	Grid 8	Grid 12	Grid 13	Grid 15	Grid 1	Grid 3	Grid 9	Grid 11	Grid 12	Grid 1	Grid 3	Grid 7	Grid 9
	Actual Slide well	1G7	15G3	17G1	12G4	12G6	12G10	12G15	13G2	13G8	13G10	13G11	13G13	14G1	14G7	14G8	14G14	15G1	15G2	15G4	15G15	16G1	16G6	16G13	17G2	17G3	17G5	17G6	18G1	18G3	18G4	18G7	18G8	18G14	19G6	19G7	19G8	19G12	19G13	19G15	20G1	20G3	20G9	20G11	20G12	12G1	12G3	12G7	12G9
	Serum samples	P	P	P	1	2	3	4	5	6	7	8	9	10	11	12	13	14	15	16	17	18	19	20	21	22	23	24	25	26	27	28	29	30	31	32	33	34	35	36	37	38	39	40	41	42	43	44	45
	Source	HPVOPC	HPVOPC	HPVOPC	CARE	CARE	CARE	CARE	CARE	CARE	CARE	CARE	CARE	CARE	CARE	CARE	CARE	CARE	CARE	CARE	CARE	CARE	CARE	CARE	CARE	CARE	CARE	CARE	CARE	CARE	CARE	CARE	CARE	CARE	CARE	CARE	CARE	CARE	CARE	CARE	CARE	CARE	CARE	CARE	CARE	CARE	CARE	CARE	CARE
	HPV status				0: No	0: No	0: No	0: No	0: No	0: No	0: No	0: No	0: No	0: No	0: No	0: No	0: No	0: No	0: No	0: No	0: No	0: No	0: No	0: No	0: No	0: No	0: No	0: No	0: No	0: No	0: No	0: No	0: No	0: No	0: No	0: No	0: No	0: No	0: No	0: No	0: No	0: No	0: No	0: No	0: No	1: Yes	1: Yes	1: Yes	1: Yes
	Info
	case	POS CTRL	POS CTRL	POS CTRL	0: No	0: No	0: No	0: No	0: No	0: No	0: No	0: No	0: No	0: No	0: No	0: No	0: No	0: No	0: No	0: No	0: No	0: No	0: No	0: No	0: No	0: No	0: No	0: No	0: No	0: No	0: No	0: No	0: No	0: No	0: No	0: No	0: No	0: No	0: No	0: No	0: No	0: No	0: No	0: No	0: No	0: No	0: No	0: No	0: No
	cin
	group				1	1	1	1	1	1	1	1	1	1	1	1	1	1	1	1	1	1	1	1	1	1	1	1	1	1	1	1	1	1	1	1	1	1	1	1	1	1	1	1	1	2	2	2	2
125	EBNA-1	22.5751	55.4586	31.1933	20.9943	49.0962	7.89427	41.6308	5.42424	16.2248	17.3951	1.03832	88.1923	27.4267	70.7486	49.804	28.4759	1.48432	1.5	70.9289	26.0495	1.1413	119.021	161.016	68.7225	2.19497	5.57778	1.23022	62.8634	56.9956	51.1278	4.6	27.4825	137.489	29.1447	116.917	218.108	44.0364	53.1465	3.54167	51.383	7.88998	16.5211	39.0949	19.2145	24.7931	41.045	48.3652	33.5566
341	EBNA-1	21.3555	62.5828	36.4052	21.5316	70.6946	6.00441	40.9355	5.94372	22.4147	16.963	0.97006	91.6813	34.7007	63.9126	56.3253	26.1617	1.5993	1.80337	71.7868	28.5549	1.24457	150.292	154.346	78.6994	2.17688	6.21389	1.24101	74.6696	59.4867	59.8271	5.71154	33.5524	109.474	30.9787	115.091	187.872	34.8455	83.3057	3.54167	60.7489	9.16176	13.338	38.0646	19.6166	27.0862	46.7027	54.0167	31.6325
175	EBNA2	10	19.8217	17.223	29.1034	38.7615	41.4692	39.4463	65.2035	29.1744	1.08642	24.1389	38.5934	45.0723	7.08197	82.8592	86.1108	1.85366	1.57865	77.2941	41.5549	1.04891	40.9844	87.1923	38.2659	1.12965	34.8861	0.848921	34.5198	64.5619	5.00752	7.58846	2.00466	44.7007	51.8723	34.6777	8.69951	79.5	28.4522	14.7857	14.1149	7.66208	43.1737	7.76162	13.9008	38.2759	26.1532	80.0119	33.3242
124	EBV-BFRF	18.8237	43.828	15.8216	34.5086	91.2343	24.163	64.2579	47.4762	17.8295	78.0864	16.8754	209.951	72.6967	193.022	88.9552	98.6412	65.5261	1.2809	156.449	81.2665	1.2413	75.9062	90.4451	64.4855	3.81307	95.1167	1.32374	40.9295	35.5619	29.2782	30.8769	19.8089	98.1095	29.434	56.4215	103.015	76.0273	77.6115	7.92857	56.0213	16.0052	17.5493	24.396	37.1099	12.8793	19.8468	72.0644	36.5513
340	EBV-BFRF	20.3092	47.879	27.974	34.0948	133.084	38.3524	83.3502	71.2597	38.6589	78.8951	19.4766	228.489	83.2648	208.568	103.105	106.165	67.9791	1.94382	154.311	84.2198	1.36304	96.349	91.1703	65.7688	4.0804	104.956	1.30216	53.7533	36.0796	23.812	25.4731	23.3007	90.3796	46.366	59.438	45.33	31.2818	90.4331	5.06548	75.9319	18.3497	19.6385	36.7273	28.4343	14.4425	23.3964	82.0167	42.6014
126	H1-N1 NP	13.0289	24.9172	12.2714	26.4425	93.749	18.2247	20.3287	30.9437	36.7791	107.648	16.3617	79.8901	46.856	151.623	45.7769	62.109	53.6899	140.725	57.0368	75.7665	44.1109	94.5365	149.522	41.0405	20.6432	42.7778	52.9173	77.8943	6.27434	90.8947	43.0654	29.0909	160.161	73.1064	171.57	70.9458	162.218	114.745	147.958	32.2298	5.06614	34.6573	34.4808	25.5764	57.0632	78.3964	24.3246	30.8686
342	H1-N1 NP	12.5462	28.4172	22.5242	31.6149	125.088	27.7379	24.6296	28.5671	46.5194	128.037	18.1808	118.747	43.2422	159.295	51.804	65.7911	58.4739	155.112	60.6912	87.9478	42.1185	119.526	180.396	50.4451	21.0251	22.5778	48.5	62.8634	6.65487	127.692	46.2385	42.8998	145.781	55.7872	148.174	45.3892	143.373	104.268	125.923	41.7149	5.99476	25.4366	40.8404	18.933	58.8333	97.5676	26.6086	33.5596
159	H3N2-M1	7.00867	20.5446	3.36059	16.1379	122.971	4.77533	3.28698	5.80087	9.93798	12.4012	4.87425	33.4945	11.1798	86.9508	47.4828	87.4169	13.8397	23.9944	98.8529	8.05495	1.67935	68.3542	166.5	5.50289	9.30452	7.20556	23.3741	3.7489	1.4823	61.0677	7.93846	10.7646	28.1095	14.783	3.76033	4.10837	130.573	31.3567	60.619	4.02979	1.0609	3.41315	8.17374	10.5523	2.85057	77.2252	8.66348	1.29689
143	H3N2-Np	2.09827	4.64968	1.07063	4.24713	14.2469	3.89427	2.05815	4.94805	4.98837	15.0556	1.81198	15.044	7.38155	17.7705	12.1168	13.7693	11.7735	25.4213	14.4559	18.5714	15.6337	27.6406	65.4615	2.19653	1.19196	2.55278	4.00719	3.51542	1.30531	7.68421	2.21538	1.86946	9.59854	2.57021	9.47107	3.41872	11.7818	8.35032	10.5179	1.97021	1.11067	1.78873	2.42828	1.5496	5.3046	5.69369	3.34129	4.61807
358	H3N2-Np	1.73699	4.93949	1.11896	3.63793	12.9916	2.8326	1.91403	2.00866	3.94574	9.5679	1.53413	7.92308	6.56271	11.0546	10.0584	9.45141	9.11847	22.0393	13.7132	16.1896	15.2859	37.5312	66.2692	1.73988	0.820101	2.28611	2.44245	3.46696	1.10619	5.36842	1.76538	1.72494	7.67153	2.36596	5.84298	1.76355	7.50909	6.38854	5.60119	1.6383	1.1277	1.49765	2.14545	1.43164	4.10345	5.84685	2.54415	4.31739
359	H3N2-Np	2.23988	5.92994	1.44981	5.57184	21.9372	2.9163	2.45765	5.09524	6.68605	21.0185	1.91737	15.478	8.84273	17.9563	13.4932	14.2071	11.8397	28.3427	15.5319	19.978	14.5348	31.3438	76.1209	2.4104	1.06734	2.99444	4.45324	4.65198	1.15929	6.71429	1.90385	2.34965	8.36496	3.24681	8.31405	1.97044	13.3727	9.33758	10.7202	1.74894	1.1002	1.87324	2.22626	2.00536	5.25862	7.73874	3.71838	6.6773
144	UL122	1.06936	1.28025	0.98513	1.09195	26.2427	0.947137	1.51707	1.13853	1.07364	1.09259	0.898204	19.0824	1.09887	1.34426	1.31804	2.37057	1.22648	3.22472	1.09804	8.12363	4.16739	23.5156	1.23626	1.13295	15.9417	1.13056	1.16906	9.89868	1.06637	0.962406	1.09231	0.904429	1.39416	0.919149	1.04132	1.08374	29.5545	1.72611	17.9286	0.961702	1.10806	29.8498	43.0424	14.8633	1.04023	1.02703	1.01671	30.6029
360	UL122	1.14451	1.45223	1.26766	0.962644	30.7364	1.01762	0.960809	1.19048	1.17442	1.12346	0.887425	2.18132	1.79297	1.3224	0.990615	2.36149	1.16725	5.48315	1.07843	5.16758	4.68043	24.9896	1.24725	1.17341	16.209	1.05833	1.01439	10.5991	0.982301	1	1.11538	0.909091	1.33577	1.02553	0.975207	1.1133	33.3727	0.942675	13.4286	0.868085	1.09234	30.7981	44.0929	14.9705	1.01724	0.981982	0.995227	31.6781
190	AARS	0.962428	0.894904	0.95539	1.03736	0.962343	1	1.03666	0.939394	0.945736	1.00617	0.929341	1.05495	1.04313	0.863388	0.959333	1.08629	1	0.994382	1.02941	1	1.04891	1.02083	1.01648	1.10405	1.14372	0.986111	0.942446	1.04405	1.0354	0.977444	0.992308	0.993007	0.941606	0.991489	1.01653	0.975369	1.06364	1.01911	0.994048	1.12766	1.02292	1.06573	1.04646	1.03753	0.982759	0.981982	1.01671	1.31815
189	AHNAK	0.99422	0.942675	0.802974	1.04023	1.09623	0.940529	1.12516	1.36364	0.988372	1	0.930539	0.950549	1.15727	0.830601	1.01356	0.93733	1.00348	1.0618	0.960784	0.892857	1.08804	1.26562	0.983516	1.0289	0.79598	0.902778	1.11511	0.920705	1.03982	0.969925	0.973077	0.979021	1.05839	0.991489	0.958678	0.975369	1.05455	1.28662	0.863095	1	1.00589	0.967136	0.953535	1.04558	1.01149	1.03604	0.935561	1.22399
245	AKR1C4	1.02601	1.0828	0.97026	0.873563	1.02092	0.949339	1.09229	0.943723	0.887597	0.993827	1.07066	0.994505	0.999336	0.885246	0.984359	1.12625	1.01742	0.949438	0.906863	1.01923	0.995652	1.10938	0.934066	0.878613	1.0392	1.44167	0.823741	1.02203	1.0885	0.947368	0.95	0.974359	1.0219	0.92766	1.00826	0.916256	0.990909	1.08917	1.02381	1.08511	1.02816	1.02817	0.957576	0.957105	1.00575	1.02703	0.966587	0.973424
187	AKT1	0.99711	0.869427	0.966543	1.17241	0.991632	1.05727	0.930468	0.961039	1.00775	1.03086	1.00479	1.02198	0.86795	1.06557	0.813347	0.986376	0.965157	1.0618	1.04167	0.956044	1.05543	1.80729	0.945055	1.15607	0.968844	1	1.16187	1.00441	0.942478	1.37594	0.969231	1.10956	0.934307	0.957447	0.933884	1.52709	1.21818	0.834395	0.916667	1	0.97184	1.01878	1.0101	0.959786	1.02874	1.18919	1.05728	1.14351
205	ANXA9	1.07514	0.936306	0.888476	1.12356	1.05021	0.555066	1.51454	1.24242	1.00775	0.864198	0.97485	0.857143	0.893165	0.934426	1.20334	1.11172	0.923345	1.02809	1.01961	1.21429	1.02609	1.07812	0.956044	1.10983	0.952764	0.816667	1.38129	0.854626	0.964602	1.04511	0.957692	1.0303	1.08759	1.00426	0.92562	0.926108	0.972727	1.86624	1.04762	0.906383	1.04519	0.99061	0.917172	1.04826	0.965517	1.03604	0.952267	2.2202
236	AQP11	0.901734	0.815287	0.847584	0.928161	0.995816	1.12775	0.968394	1.31169	0.992248	1.04321	1.07066	1.05495	0.834771	1.02186	0.861314	1.15895	0.95122	1.13483	0.987745	0.917582	0.990217	0.864583	0.912088	0.930636	1.11558	1.02778	1.13309	0.9163	0.938053	0.969925	0.892308	1.0303	1.05839	1.01702	0.975207	0.975369	0.763636	1.01274	1.00595	0.906383	0.948265	0.920188	0.917172	1.13673	0.977011	0.918919	0.988067	1.0205
147	B3GAT1	0.947977	0.789809	1	1.03448	0.979079	1.01982	1.1201	0.974026	1.03876	1.03704	1.01198	0.956044	0.919708	1.06557	0.923879	1.44777	0.97561	1.10674	1	0.942308	1.05217	0.989583	0.93956	1.10983	1.03116	1.02222	1.2518	0.991189	0.893805	1.06767	0.911538	1.04429	0.963504	1.01277	1.03306	1.5468	0.809091	1.03185	0.964286	0.812766	0.953504	0.967136	1.00606	1.08311	0.982759	1	1.00239	1.17995
242	BAT4	1.04046	1.15605	1.2342	1.02011	1.29289	0.971366	0.978508	2.57576	0.949612	0.938272	0.923353	0.923077	1.1931	1.39891	2.05839	0.990009	1.05575	1.10674	0.955882	1.10989	1.04565	15.6198	0.950549	1.13873	1.02312	1.01389	5.23741	1.00881	1.00885	1.23308	1.01154	1.02098	1.10949	1.08511	1.01653	0.995074	0.881818	1.0828	1.03571	1.03404	0.948265	0.971831	0.953535	1.00268	1	1.01802	1	1.40471
220	BCDIN3	0.99422	0.926752	0.884758	1.03736	0.987448	1.03084	1.14791	0.926407	1.02713	0.981481	1.07305	1.01648	0.837425	1.02186	0.930136	1.23342	0.940767	1.5618	1.08824	0.950549	1.00217	2.51562	0.923077	1.0578	0.998995	0.941667	1.04676	0.898678	0.964602	1.05263	0.946154	1.04895	1.0292	1.01702	1.03306	0.965517	1.00909	0.89172	0.970238	1.02128	0.925999	0.896714	0.99798	0.983914	0.954023	0.954955	1.00477	0.886864
184	BRD3	0.913295	0.856688	0.910781	1.07184	0.987448	1.0837	1.25411	1	1.06977	1.02469	1.12695	1.02198	0.931652	0.956284	0.78415	1.33878	0.993031	1.42135	1.05637	1.01099	1.00109	1.22917	0.972527	0.971098	1.08342	0.966667	1.09712	0.898678	0.90708	1.09023	0.915385	1.1049	1.06569	0.987234	0.966942	1.04433	0.890909	0.917197	0.928571	0.982979	0.963982	0.943662	0.937374	1.20107	1	1.03604	1.04773	0.892938
198	CA3	0.965318	1.01911	0.855019	0.948276	1.06695	1.03524	0.94311	1.03896	0.949612	1.09259	0.865868	1.01099	1.05508	0.967213	2.03545	0.913715	1.02091	1.49438	0.906863	0.96978	0.947826	1.75521	1.07143	0.988439	0.904523	1.06389	0.964029	1.02203	1.08407	0.962406	0.988462	0.946387	0.985401	0.978723	0.975207	0.945813	0.963636	1.43949	0.869048	1.00426	1.03078	0.976526	1.02222	0.914209	1.01724	0.990991	0.937947	1.95292
232	CBR4	0.881503	0.901274	0.773234	0.974138	1.08368	0.984581	0.730721	0.995671	0.953488	0.962963	0.899401	1.02198	1.0219	1.01093	0.94682	0.910082	0.979094	0.994382	0.916667	0.978022	1.0087	0.911458	1.11538	0.942197	0.992965	1.38333	0.863309	0.951542	1.07965	1.00752	0.938462	0.965035	1.05839	1.02128	1.13223	1.01478	1.10909	1.92994	1.02976	1.02553	0.990177	0.953052	0.953535	0.801609	1	1.03604	0.97852	3.45178
238	CCDC130	0.907514	0.878981	0.914498	1.07184	0.974895	1.03744	1.16308	1.03463	1	2.84568	1.3485	1.12637	0.894492	1.03825	0.890511	1.03542	0.944251	1.11236	1.0049	1.26648	0.961957	1.14583	0.967033	1.30058	1.08744	0.716667	1.10791	0.911894	0.818584	0.977444	0.884615	1.00699	1.0219	1.07234	0.991736	1.02463	1.20909	0.88535	1.15476	0.906383	0.986248	0.892019	0.880808	1.34048	1.2931	1.06306	1.00955	0.765376
224	CCND2	0.945087	0.872611	0.881041	1.22701	0.991632	0.76652	0.968394	1.32035	0.98062	0.777778	1.00838	1.01099	0.842734	0.934426	1.21168	1.06085	0.972125	1.19101	1.0049	0.958791	0.982609	0.979167	0.967033	0.99422	1.01709	0.833333	0.744604	0.947137	0.827434	1	0.942308	1.03497	1.0219	1.00851	0.966942	0.955665	0.836364	0.89172	0.994048	0.944681	0.931238	0.957746	0.961616	2.34584	1.00575	1.01802	1.00477	0.923311
241	CCR5	1.00867	0.853503	0.892193	1.08621	1.00418	1.04185	0.945638	0.965368	1.00775	1.03704	0.973653	1	0.883875	0.961749	0.850886	0.861035	0.940767	1.03371	0.973039	0.96978	0.977174	0.953125	0.972527	0.953757	0.830151	0.863889	0.913669	0.885463	0.973451	0.984962	1.00769	1.0303	1.0146	1.00426	0.92562	0.995074	0.945455	0.847134	1.0119	0.906383	0.979699	0.901408	0.90101	0.965147	1.01724	1.04505	0.995227	0.797267
201	CCT5	1.12139	0.955414	1.13011	1.08333	1.00418	0.889868	0.99115	1.25541	1.0155	1.2037	1.15449	0.956044	0.910418	1	0.955162	1.1535	0.97561	1.24719	1.02206	0.898352	1.01739	0.921875	0.895604	0.982659	1.07538	0.825	1.28777	0.894273	0.924779	0.977444	0.992308	1.03963	0.985401	1.01702	0.933884	0.955665	0.890909	1.21656	1.13095	0.982979	0.899804	0.920188	0.921212	1.04826	0.982759	1.01802	1.0358	1.80714
183	CT55	0.901734	0.987261	1.07063	1.0546	0.874477	1.12555	0.900126	1.12987	1.04651	1.01235	1.12695	0.972527	0.879894	0.956284	0.769552	1.16803	0.95122	1.29775	1.03186	0.914835	1.07391	0.953125	0.884615	0.947977	0.956784	0.825	1.10791	0.898678	0.889381	1.01504	0.946154	1.08159	1.05109	1	0.950413	1.04433	0.836364	1.16561	0.952381	0.92766	0.891945	0.948357	0.969697	1.0429	0.982759	1.10811	1.03341	1.46545
136	C-tag1A	1.10116	1.16561	0.95539	0.997126	0.987448	1.05947	0.998736	1.04762	1.05039	1.02469	1.07066	1.01099	1.05508	1.10383	0.98853	0.951862	1.09756	2.19101	1.02206	1.06868	1.06304	4.69792	1.08791	0.872832	1.14573	2.29722	1.17986	1.05727	1.0354	1.01504	1.02308	1.03963	0.912409	0.991489	1.39669	2.92611	0.972727	0.840764	1.06548	1	1.03602	1.01408	1.00606	1.05094	0.982759	1.02703	1.03103	0.783599
137	C-tag2	1.07225	1.1879	0.895911	0.91954	1	0.914097	1.30973	1.07792	0.968992	1	1.00719	0.989011	1.13338	1.23497	1.20751	1.09355	1.13589	1.46067	0.997549	1.1044	0.994565	3.76042	1.11538	1.04046	1.23417	1.27222	1.26619	1.01762	1.0885	1.02256	0.930769	0.974359	0.934307	1.1234	1.24793	1.01478	1.05455	0.968153	0.994048	1.08936	1.00327	1.12207	1.05455	1.03753	0.936782	1	0.99284	0.798785
352	C-tag2	1.10116	1	0.921933	1.02586	0.962343	1.04846	1.06448	1.25541	1.00775	1	1.05389	1.0989	0.999336	0.918033	1.04484	0.962761	1.03833	5.41011	0.997549	0.93956	1.04239	3.64583	1.05495	0.976879	0.998995	1.06111	1.23741	1.02643	0.876106	1.03008	0.930769	0.983683	0.948905	0.965957	1.28926	1.00493	1.01818	0.853503	0.994048	0.931915	0.995416	1.04225	1.04646	1.03753	0.994253	1.00901	1.00716	0.899013
353	C-tag2	1.1474	1.11146	1	0.948276	0.90795	1.07489	1.03919	1.31169	1	1.17284	0.983234	1.07143	1.06171	1.05464	1.25965	1.00817	1.1115	4.35393	0.938725	0.956044	1.12283	3.49479	0.978022	0.976879	1.12362	1.11944	1.17266	1.06608	0.938053	1.05263	1.04615	1.02098	0.985401	0.978723	1.27273	1.00493	1.04545	1.02548	1.04762	0.910638	1.03995	1.02347	1.05859	1.02681	1.03448	1.00901	0.997613	1.03265
252	DDI1	1	1.02229	0.944238	1.03448	0.949791	0.790749	1.32743	1.12554	1.0155	0.919753	0.867066	0.978022	1.03119	1.00546	0.936392	0.906449	1.01742	1.65169	0.921569	0.868132	0.926087	1.4375	1.29121	1.0578	0.918593	1.03889	0.946043	1	1.02655	0.954887	0.838462	0.937063	0.970803	0.93617	1.05785	0.945813	1.08182	1.00637	1.08929	0.902128	1.02423	0.934272	0.981818	0.796247	1.00575	1.01802	0.995227	0.80486
251	DEFB136	0.893064	0.866242	0.977695	1.0546	1.10042	0.810573	1.61568	1.20779	0.968992	0.962963	0.851497	1.04945	1.07233	1.01639	1.03233	0.966394	1.01394	0.994382	0.865196	0.892857	0.943478	1.05729	1.18132	0.988439	1.0392	1.11944	0.917266	1.03965	0.964602	0.947368	0.961538	1.00233	1.0438	0.991489	1.09091	0.926108	1.03636	1.49045	1.19048	0.859574	1.03078	0.943662	1.0101	0.796247	0.95977	0.972973	0.968974	0.789674
240	DNAJB2	1.04335	0.990446	1.03346	0.948276	1.04184	0.903084	1.09229	1.15152	0.953488	1.04321	0.994012	1.01648	0.854678	0.967213	1.01564	0.851953	0.979094	1.71348	0.931373	0.947802	0.965217	2.88021	0.934066	1.06936	1.01307	0.877778	0.960432	0.885463	0.924779	1.00752	0.919231	1.02564	1.10219	1.04681	1.00826	0.985222	0.927273	2.59873	1.04167	0.931915	0.943026	1.07042	0.884848	1.0134	1.02874	0.963964	1.02864	1.05087
191	DNAJB4	1.04913	0.958599	0.907063	1.06609	1.03766	0.969163	1.067	0.969697	0.945736	0.987654	0.976048	1.02198	0.927671	0.879781	1.11366	1.02089	0.954704	1.30337	0.943627	1.01648	0.990217	1.94792	1.02747	1.02312	1.07739	0.983333	0.989209	1.04405	1.10177	0.984962	0.957692	0.969697	0.941606	0.923404	1.00826	0.965517	1.12727	0.974522	0.994048	1.08511	0.999345	1.11737	1.08687	0.981233	0.982759	0.990991	0.959427	1.01291
192	DNAJC30	0.916185	0.914013	1.09294	1.03161	1.02092	1.00661	0.983565	1	0.934109	0.975309	0.956886	1.06044	0.954214	0.918033	0.992701	1.00454	0.996516	1	1.00735	1.03022	0.986957	1.04167	1	0.872832	1.06131	1.11111	0.967626	1.01762	1.04867	0.93985	0.976923	0.927739	0.970803	0.948936	1.05785	0.975369	1.09091	1.03185	0.952381	1.10213	1.01244	1.04225	1.05051	0.986595	0.977011	1.04505	0.988067	0.97798
212	DPM1	0.982659	0.923567	0.98513	1.00862	1.14644	0.898678	0.920354	0.91342	1.0155	0.925926	0.928144	1.16484	1.13869	0.994536	0.976017	1.01362	1.05575	0.988764	0.943627	0.958791	1	1.06771	1.03846	0.83237	1.04925	1.39167	0.823741	1.10573	1.17257	1	0.946154	1.00233	0.985401	1.0766	1.08264	0.995074	1.05455	1.00637	0.952381	1.10638	1.02685	0.971831	1.06667	0.892761	1.02874	1.04505	1.02625	1.48823
196	EPHB3	1.00578	1.02548	1.10781	1.01149	1.09623	0.89207	1.35777	1.09957	0.771318	1.0679	0.928144	1.13736	1.24751	1.02186	1.12617	0.970027	1.09059	1.17978	0.92402	0.956044	0.981522	1.5	1.06044	0.971098	1.04925	1.34444	1.02878	1.03965	1.12832	1.08271	1.01538	0.988345	0.992701	0.957447	1.04132	1.133	1.04545	1.02548	0.827381	1.11915	0.994106	0.948357	1.01818	0.946381	1	0.990991	0.995227	1.06302
230	FGL2	0.933526	1.04777	0.918216	1.07471	1.11715	0.997797	0.955752	0.991342	0.968992	0.944444	0.911377	1.12637	1.00597	0.972678	1.0073	0.828338	1.00348	0.988764	0.938725	0.997253	0.953261	1.04167	0.967033	0.924855	1.00503	1.15278	0.823741	1.04846	1.11947	0.984962	0.957692	0.979021	1.10949	1.02128	1.06612	0.935961	1.01818	1.05732	0.988095	1.08511	1.05435	0.976526	0.989899	0.924933	1.03448	1.08108	0.947494	1.22703
237	FIGN	1.01156	0.83121	0.973978	0.979885	0.979079	1.00881	1.64855	1.1645	1.00388	1.44444	1.08383	1.01099	0.890511	1.01093	1.13869	0.959128	0.979094	1.35955	1.09314	1.6978	1.90109	1.11979	1.25824	2.17919	1.0593	0.827778	1.08993	0.881057	0.800885	0.969925	0.980769	1.09557	1.0146	1	1.28926	2.4335	0.890909	1.09554	1.16667	0.910638	0.97184	0.887324	0.917172	0.975871	1.06322	0.972973	0.997613	0.859529
151	FUS	1.19653	0.968153	1.39777	1.02299	1.01255	1.1674	0.94311	1.20779	1.0814	1.0679	0.990419	0.994505	1.31918	1.12022	1.1512	1.18256	1.03484	0.88764	1.04412	1.06868	1.075	0.927083	1.04945	1.23699	0.984925	1.26667	1.35252	1.03965	1.14159	1.10526	1.11538	1.12821	1.0219	1.08511	1.00826	1.1133	0.872727	1.10828	0.982143	1.11064	1.02685	1.02817	1.02626	1.03753	1.05172	1.04505	1.04535	1.38952
153	GPR141	1.10116	0.952229	1.04833	1	0.974895	1.05286	1.12769	0.982684	1	1.14815	0.992814	1.02198	1.17717	0.972678	0.890511	0.948229	1.02091	0.977528	0.946078	1.03571	1.01848	0.916667	0.994505	1.12139	0.81407	1.23333	1.05755	1.05286	1.06195	0.947368	1.05	1.01632	0.905109	0.978723	0.983471	1.05419	0.909091	1.07006	0.880952	1.03404	1.05697	1.00939	1.02626	0.962466	0.971264	0.990991	1.01432	0.941534
138	GST	0.907514	1.03185	0.840149	0.971264	1	0.790749	1.26169	0.818182	0.992248	1.31481	1.00958	1.03297	1.1493	1.53005	1.31178	1.00272	1.05226	1	1.02451	1.07143	0.984783	1.05208	1.17582	0.99422	1.31055	1.34167	0.996403	1.01322	1.14602	1.09774	0.880769	1.0303	0.948905	1.05532	1.01653	1.01478	0.936364	1.07643	0.922619	1.08511	0.982318	1.05634	1.01818	1.02413	0.977011	1.03604	1.0716	0.829157
354	GST	1.01156	0.977707	0.944238	0.974138	0.899582	1.14978	1.14286	1.15584	1.03488	1.04938	0.99521	1.12088	1.06835	0.978142	1.09698	0.919164	1.0662	1.00562	0.987745	0.925824	1.07717	1.04688	1.11538	1.09249	1.05126	1.10833	1.20863	1.05286	1.06195	1.03008	1.06923	1.02098	1.0292	0.991489	1.04959	0.955665	1.02727	0.993631	1.08929	0.931915	1.0072	1.02347	1.07879	1.01072	1.01149	1.08108	1.00239	1.02809
213	HIST1H3E	0.968208	0.977707	0.929368	1.03161	1.14644	0.781938	0.854614	0.930736	0.98062	0.925926	0.898204	1.13187	1.13603	1.03279	1.08446	0.862852	0.97561	1.01124	0.894608	0.967033	0.884783	1.20833	1.04396	0.843931	0.898492	1.51667	0.852518	1.07489	1.16814	1	0.919231	0.932401	0.941606	1.01702	1.08264	0.935961	1.10909	0.910828	0.952381	1.08936	0.957433	0.924883	0.977778	0.938338	0.614943	1.06306	1.00716	1.53075
223	HOXA6	0.913295	0.882166	0.825279	1.13793	1.05439	0.977974	1.01896	1.32468	1.02713	1.01235	1	0.994505	0.898474	1.03279	1.05109	0.902816	0.982578	1.07303	0.990196	0.931319	1.00543	0.90625	0.956044	1.05202	1.12362	1.01667	1	0.9163	0.977876	1.01504	0.942308	1.03497	1.0146	1.05106	0.966942	0.995074	0.890909	1.22293	0.958333	0.940426	0.963982	0.934272	0.941414	1.12601	1	1.09009	1.13842	0.968869
195	ID3	0.939306	0.952229	1.09294	0.988506	1.08787	0.896476	0.963338	0.904762	0.949612	1.01235	0.917365	1.04945	1.02322	0.945355	1.01773	4.2416	1.0662	0.994382	0.95098	0.953297	0.988043	1.21354	1.04945	0.820809	1.04523	1.225	0.852518	1.04846	1.12389	0.93985	0.9	0.955711	1.0146	0.982979	1.1157	0.945813	0.909091	0.936306	0.922619	1.17021	1.01113	0.995305	1.05455	0.994638	1.01724	1.03604	0.988067	1.54594
197	IL2RG	1.01734	1.00955	0.921933	1.04885	1.06276	0.975771	1.00126	1.00433	0.984496	0.91358	0.917365	1.05495	0.917054	0.918033	1.06986	0.899183	1.02787	0.91573	0.938725	1.02198	0.993478	1.03646	1.1044	0.936416	0.942714	1.11111	1.04676	1.01322	1.06195	0.87218	1	0.918415	0.963504	0.923404	0.975207	0.955665	1.00909	0.88535	0.85119	1.08085	0.987557	0.99061	1.01414	0.892761	1.01149	1.06306	0.935561	0.905087
234	INHA	0.927746	1.0414	1.11152	1.10057	1.13808	0.95815	0.811631	1.05195	0.903101	1.03704	0.82515	0.950549	0.950232	0.989071	1.19291	0.977293	1.09756	1.66854	0.909314	0.945055	0.96087	1.01042	1.1978	1.10983	0.956784	1.31111	0.931655	1.00881	0.99115	0.954887	0.930769	0.974359	1.0292	0.906383	1.06612	0.945813	0.981818	2.04459	0.952381	0.906383	1.0203	0.962441	0.981818	0.86059	0.494253	0.963964	0.930788	1.01746
239	KCNE2	0.907514	0.847134	0.884758	0.968391	1.01674	0.969163	0.89507	0.844156	1.03876	1.03704	1.09222	1.01099	0.786994	1.04918	0.74244	1.14986	0.923345	1.18539	0.965686	0.958791	0.917391	0.838542	0.945055	0.942197	0.952764	0.802778	0.899281	1.02643	0.867257	1.01504	0.911538	1.07226	1.07299	1.08085	1.01653	1.02463	0.981818	1.50955	1.07143	0.931915	0.978389	0.934272	0.905051	0.989276	0.965517	0.981982	0.973747	0.766894
248	KLHDC9	1.36705	0.993631	1.07063	0.942529	1.09623	0.819383	0.887484	0.948052	0.918605	1.03704	0.870659	1.1044	1.11347	1.01093	0.92805	0.933697	1.02787	0.926966	0.909314	0.934066	0.957609	0.979167	0.972527	0.901734	1.03518	1.11111	0.830935	1.02203	1.13274	0.984962	0.930769	0.955711	1.09489	1.04681	1.04132	0.926108	0.981818	0.987261	1.05357	1.10638	1.03471	0.995305	0.99798	0.903485	1.02299	1.00901	0.976134	1.27866
217	LGMN	0.858382	0.789809	0.907063	0.931034	0.979079	1.09471	0.76359	1.05628	1.00388	0.975309	1.09222	0.879121	0.810883	0.868852	0.823775	1.16985	0.867596	1.08989	0.977941	0.895604	0.988043	0.848958	0.857143	1.0289	1.04523	0.777778	1.09712	0.867841	0.880531	0.954887	0.884615	0.946387	1.0438	0.978723	1.02479	0.995074	0.818182	1.84713	1.10714	1.03404	0.889325	0.953052	0.880808	1.05362	0.994253	0.900901	1.13365	1.19666
227	MAGEF1	1.17919	1.07962	1.01859	1.03736	1.03347	1.01982	1.16308	1.31602	1.10465	1.06173	0.990419	0.967033	1.18115	0.89071	1.12409	1.00272	1.00697	0.955056	0.965686	1.03297	1.12717	0.994792	1	0.947977	1.08945	1.05556	1.13309	0.951542	1.10619	0.947368	1.03462	0.997669	1.07299	1.02979	1.05785	0.975369	1.03636	0.923567	1	1.08511	1.00982	1.03756	1.00606	1	1.01149	1.03604	0.997613	0.862566
170	MAPK9	0.898844	0.805732	1.07435	0.902299	1.03766	1.01101	1.03413	1.15584	1.03101	1.07407	1.01317	1.01099	0.980756	0.879781	1.17205	0.844687	1.14983	1.02809	0.960784	0.991758	1.22826	0.932292	1.01099	1	0.842211	0.708333	1.10791	1.11894	0.915929	1.20301	0.896154	1.04429	1.05839	1.04255	1.03306	1.02463	1.09091	2.84713	0.988095	1.59149	1.2076	1.07981	1.04242	1.02681	1.03448	1.02703	0.923628	1.04176
199	ME3	0.919075	0.799363	1.04089	1.02011	0.991632	1.10132	0.930468	0.987013	0.96124	1.01235	1.11018	0.934066	0.85866	0.928962	0.875912	1.3297	1	1.1236	1.00735	1.06868	0.958696	0.984375	0.89011	1.02312	1.12161	0.777778	1	0.903084	0.809735	0.992481	0.915385	0.965035	0.985401	0.961702	0.983471	0.995074	0.736364	0.961783	0.880952	0.919149	0.944335	0.882629	0.925253	0.967828	1.01149	0.936937	0.990453	0.894457
194	MED16	0.884393	0.894904	0.814126	1.02011	1.12552	0.839207	0.930468	1.00433	0.895349	0.901235	0.986826	1.11538	0.996682	0.923497	1.00313	1.78928	1.08711	0.988764	1.11765	1.01923	0.993478	1.01042	0.994505	0.83237	1.00503	1.15278	0.877698	1.04846	1.10619	0.992481	0.869231	0.937063	0.905109	0.948936	0.975207	0.975369	0.9	0.987261	0.857143	1.00426	1.00196	0.901408	1.02626	0.941019	0.982759	1.01802	0.945107	1.16325
182	MIB2	0.887283	0.83758	0.951673	0.977011	1.01255	1.15639	0.882427	1.23377	1.02326	1.00617	1.11257	0.950549	0.917054	0.95082	0.917623	1.12988	1.1115	1.26966	1.0049	0.85989	1.02717	1.25521	0.917582	0.959538	1.06734	0.819444	1.02518	0.876652	0.845133	0.954887	0.919231	0.997669	0.963504	0.940426	0.950413	0.995074	0.772727	2.44586	1.125	0.93617	0.898494	0.910798	0.852525	1.03753	0.95977	0.90991	1.05012	0.996203
203	MPG	0.947977	1.06051	0.788104	1.12356	1.03766	0.991189	1.20354	0.930736	1.05039	1.03704	1.06108	1.01099	0.897147	1.15847	0.903024	1.03361	0.996516	1.40449	1.09314	1.08242	0.984783	1.36458	0.934066	1.01734	1.06734	1	1.02158	0.885463	0.969027	1.06015	0.896154	1.08159	1.0219	1.03404	0.983471	0.985222	0.972727	0.910828	0.875	0.931915	0.901113	0.938967	0.892929	1.03753	0.942529	1.05405	1.03341	0.874715
211	MPZL2	0.933526	0.958599	0.973978	1.12931	1.08787	1.05727	0.806574	0.831169	0.96124	0.969136	0.922156	1.04945	1.02455	0.934426	0.905109	1.17893	0.97561	0.926966	0.973039	0.989011	1.00652	1.01562	0.956044	0.768786	0.970854	1.20833	0.794964	0.982379	1.11062	0.962406	0.953846	0.941725	0.970803	0.889362	1	0.985222	0.954545	0.961783	0.946429	1.02979	1.05697	0.924883	1.0303	0.857909	0.695402	1.04505	0.961814	1.50949
169	MRPL32	1.21387	0.968153	1.10409	1.03448	1.00837	1.03744	0.927939	1.42424	1.09302	1.05556	0.997605	0.972527	0.779031	0.994536	1.34515	1.17166	0.95122	0.91573	1.00245	1.05769	0.990217	0.880208	0.989011	1.07514	0.950754	1.12222	1.15108	0.973568	1.08407	1.05263	1.03846	1.07226	0.956204	1	0.975207	0.995074	0.909091	1.05096	1.03571	1.0766	0.998035	0.995305	0.989899	1.00804	0.994253	1.01802	1.04773	1.16629
207	MYEOV2	1.1763	1.33121	1.10409	1.31609	1.03766	1.07048	1.14033	1	1.02713	1.11728	1.14132	1.06044	1.45056	0.918033	1.02398	1.04814	1	3.88764	1.61275	1.05769	1.03696	4.22396	1.04396	1.10405	1.04523	1.08889	1.03597	0.995595	1.0531	1.03008	1.07308	1.04895	0.963504	0.991489	0.975207	1.03448	1.00909	1.04459	0.916667	1.13617	1.00982	1.03756	1.05455	1.16086	1	1.03604	0.9642	0.905087
206	NCALD	1.06358	0.974522	1.0223	1.08621	1.02092	1.06167	0.930468	1.06494	0.79845	1.08025	0.882635	1.03297	0.987392	0.918033	1.0365	0.982743	0.909408	1.72472	1.0098	0.936813	0.976087	0.973958	0.983516	1.09249	1.0995	1.025	1.06835	0.955947	1.03097	1.05263	1.01923	1.04895	1.0146	1.04681	1.04132	1.02463	0.954545	0.89172	0.97619	1.02128	1.00196	1.01408	1.00202	1.0134	1.01149	1.03604	1.04773	1.3956
228	NCKAP1	0.945087	0.964968	0.892193	0.956897	0.987448	0.936123	1.34008	0.930736	0.879845	0.962963	0.930539	0.983516	0.842734	0.939891	0.994786	1.09355	1.00348	0.955056	0.911765	0.972527	1.00761	0.979167	0.989011	0.913295	1.0593	1.09167	0.942446	1	1.07522	0.954887	0.876923	0.946387	0.948905	0.931915	0.991736	0.935961	1.07273	0.942675	0.910714	1.02128	1.03209	1.05164	0.993939	0.951743	1.01149	1.02703	0.947494	0.736522
145	NPTX2	1.10116	0.942675	1.09294	0.985632	1	1.18062	1.04425	0.917749	1.05814	1.14815	1.12695	0.923077	1.12409	0.923497	0.786236	1.0554	1.00348	1.22472	1.07108	0.93956	0.975	1.86979	0.934066	1.13873	1.12965	0.888889	1.07914	0.933921	0.871681	1.3609	1.01154	1.14685	1.08759	1.01277	1	1.22167	0.854545	0.89172	0.910714	0.897872	0.889325	0.957746	1.00202	1.49598	0.672414	0.936937	1.05489	1.35763
218	NR2C2AP	0.809249	0.799363	0.933086	1.0431	0.974895	1.00661	0.89507	1.1342	1.05426	0.962963	1.14371	0.956044	0.873258	0.912568	0.882169	1.2752	0.972125	1.12921	1.02941	1.03297	0.988043	0.90625	0.884615	0.99422	1.13568	0.813889	1.13309	0.960352	0.889381	0.977444	0.907692	0.993007	1.24088	1.04255	0.991736	1.04433	0.818182	2.29936	1.30952	0.978723	0.893255	0.906103	0.957576	1.07507	0.954023	0.990991	1.06205	0.915718
171	OR2H1	0.887283	0.949045	1.6171	0.913793	1.02092	1.11894	1.00632	1.12554	0.957364	0.962963	1.00958	0.950549	1.26742	0.754098	1.06152	0.975477	1.55749	1.02809	0.958333	0.93956	1.14565	0.869792	1	1.08671	0.862312	0.619444	1.05755	1.11454	0.920354	1.01504	0.969231	0.983683	0.992701	0.965957	0.966942	1.05419	0.972727	1.03822	0.922619	1.30213	1.25999	0.943662	0.957576	0.989276	0.994253	0.963964	0.937947	0.897494
246	P2RY6	0.956647	0.977707	0.921933	0.902299	1.01674	1.0022	0.988622	0.878788	0.949612	0.888889	1.01317	1.02198	0.955541	0.901639	0.978102	0.850136	0.940767	0.91573	0.933824	1.0467	0.976087	0.963542	1	0.867052	1.05327	1.03056	0.820144	0.947137	1.02655	0.93985	0.973077	0.960373	1.0438	0.931915	1.01653	0.945813	1.00909	1.03185	0.988095	0.987234	1.03602	1.02817	0.993939	0.898123	1	1.03604	0.980907	0.810934
119	p53	1.13006	1.09236	1.19703	1	1.60251	0.95815	1.27181	1.43723	1.02713	1.04321	0.97006	1.19231	1.08162	1.13115	1.19917	1.33878	0.961672	1.91573	1.23039	1.04945	1.08587	4.63021	1.15385	1.13295	0.894472	0.608333	1.04317	1.11454	0.743363	0.932331	1.08462	0.979021	0.905109	1.02979	1.01653	0.995074	1.14545	0.789809	0.964286	0.970213	1.06745	1.07512	1.08283	1.07507	1.02299	1.02703	0.926014	0.809415
158	p53	1.30347	1.23248	1.64312	1.08621	1.88285	0.980176	0.953224	0.952381	0.934109	0.993827	0.950898	1.31319	1.38952	1.11475	1.27633	0.977293	1.1115	2.19663	1.44853	1.00275	1.03913	4.29167	1.26374	1.09249	0.80201	1.09167	0.938849	0.969163	1.12389	1.06015	1.19615	1.01166	1.06569	1.10638	0.983471	0.975369	1.14545	1.12102	0.77381	1	1.05828	0.943662	1.11515	0.97319	0.954023	1.05405	0.968974	1.27259
335	p53	1.15029	1.16561	1.34201	1.03736	1.67364	0.995595	1.03413	1.40693	1.06202	1.03704	1.08503	1.21978	1.16788	1.07104	1.11366	0.861035	0.968641	2.96629	1.21814	1.01648	1.08043	4.41667	1.12637	1.10405	0.934673	1.01667	1.28777	1.03084	0.960177	1.01504	1.03462	1.00699	0.934307	1	1.07438	0.995074	1.05455	0.751592	1.16667	0.923404	0.992796	0.995305	1.01414	1	1.02299	1.02703	1.04535	0.864085
243	PARVA	1.2341	1.18471	1.13011	1.03161	1.32218	0.856828	0.89507	1.83983	0.872093	1.46914	0.980838	0.89011	1.11347	0.84153	1.3243	0.799273	1.02091	1.23596	0.764706	0.975275	1.02717	1.80208	0.967033	0.936416	1.13769	0.975	3.60072	0.986784	1.00442	1.17293	0.996154	1.07226	1.20438	1.04681	1	1.00493	0.863636	0.980892	1.03571	1.02979	1.00589	0.924883	0.905051	0.900804	1.01149	1.03604	1.03341	0.806378
226	PBXL3	0.982659	1.01274	0.754647	0.971264	1	0.962555	1.35777	0.991342	0.934109	0.944444	1.00958	1.02747	0.878567	0.928962	0.990615	0.933697	1.03484	1.24719	0.958333	0.947802	1.03152	1.63542	0.983516	0.942197	1.14774	1.10833	1.02878	1.02643	1	0.984962	0.907692	0.993007	1.0438	0.940426	1.03306	0.985222	0.963636	1.0828	1.06548	1.05106	1.01375	1.04695	1.03434	1.04558	1.02299	1.07207	0.897375	0.915718
157	pcite-GST	0.976879	0.949045	0.921933	1.17241	1.11715	1.09912	0.907712	0.939394	1.02326	1.00617	0.959281	1.15934	1.31918	1.07104	1.21794	1.02271	1.06272	1.53933	1.11275	1.05495	0.972826	1.27604	1.08791	0.965318	1.09749	1.16389	0.94964	1.06608	1.12389	1.05263	1.04615	1.03497	0.941606	1.09362	0.991736	1.02463	0.936364	1.05732	0.958333	1.17872	1.08186	1.01878	1.09899	0.989276	1.02874	1.02703	1.15036	1.28929
142	pcite-HA	0.936416	1.09236	0.988848	1.09483	1.12552	1.01101	0.940582	1.50649	1.00388	1.0679	0.942515	2.17582	1.29662	1.34426	2.05839	1.07357	1.07317	1.02247	1.07108	1.01923	0.969565	1.26562	1.40659	1.14451	0.924623	1.01944	1.39568	1.15419	1.03982	0.984962	1.15385	0.862471	1.0219	1.10213	2.10744	1.04433	1.30909	2.36943	1.14286	1.06383	1.13556	1.02347	1.12323	1.06971	1.21264	1.01802	1.06444	1.13895
229	PDCD4	0.965318	1.02548	0.962825	0.991379	1.19247	0.982379	1.08723	0.883117	0.945736	1	0.91976	1.13187	0.939615	0.95082	0.921794	0.975477	1.04181	1.14607	0.990196	1.07418	0.982609	1.70312	1.02747	0.843931	1.07739	1.09444	0.920863	1.18502	1.11504	0.984962	0.911538	0.969697	1.09489	0.978723	1.10744	1.00493	1.04545	1.15924	0.988095	1.00851	1.07662	1.07042	1.06263	0.938338	0.982759	1.03604	0.959427	1.31663
215	PMP22	0.939306	0.971338	1.01487	0.936782	1.08787	0.89207	0.847029	0.939394	0.98062	0.993827	0.85509	1.01099	0.995355	1.06557	1.03441	1.06812	1.05226	1.19101	0.877451	0.914835	0.993478	1.10417	1.18132	0.971098	0.693467	1.33056	0.971223	1.03965	0.80531	0.969925	0.946154	0.909091	1.05109	0.931915	1.1157	0.926108	0.881818	2	1.02976	1.07234	1.07793	0.99061	0.989899	0.941019	1.01149	1	0.9642	1.57024
185	POTEE	0.898844	0.805732	0.784387	1.11494	0.949791	0.993392	1.11757	0.883117	1.04264	1.01235	1.02156	1.03846	0.77505	1.03825	0.763295	1.11172	0.965157	1.51685	1.09069	0.978022	0.992391	1.30729	0.923077	0.988439	0.914573	0.852778	0.985612	0.903084	0.840708	0.984962	0.888462	1.07692	0.948905	0.978723	0.975207	0.995074	0.9	0.789809	0.934524	0.914894	0.929928	0.924883	0.909091	0.970509	0.971264	1.01802	1.01909	0.762339
249	PROKR2	0.985549	0.964968	1.12639	0.968391	1.14226	0.920705	0.834387	0.95671	0.930233	0.91358	0.936527	1.14835	1.06304	0.928962	1.03441	1.01726	0.97561	0.910112	0.904412	1.01648	0.946739	0.942708	1.02747	0.83237	0.984925	1.07778	0.834532	0.969163	1.14602	0.962406	0.961538	0.941725	1.0073	0.953191	1.00826	0.945813	1.07273	0.89172	1.03571	1.00851	0.986248	0.953052	0.941414	0.903485	0.994253	1	0.99284	1.00683
221	PRR7	0.956647	0.952229	0.884758	1.06609	0.937238	1.07269	1.42099	1.00433	1.00388	1.03704	1.17485	1.02198	0.853351	0.983607	0.92805	1.24796	0.923345	1.14045	1.04902	0.986264	1.07935	0.734375	0.983516	0.959538	0.994975	0.875	0.985612	0.84141	0.929204	1.00752	0.961538	1.11422	1.08759	1.01702	1.02479	0.965517	1.02727	0.923567	1	0.897872	0.933857	0.835681	1.00606	1.05898	0.942529	0.972973	0.973747	0.798785
165	PRRT2	1.03179	1.02548	1.11524	1.01149	1.01255	1.20925	1.59292	1.52381	1.05039	1.06173	1.14491	0.961538	0.999336	0.885246	1.0365	1.36966	0.979094	1.73034	1.01961	0.925824	1.01957	4.875	0.967033	0.988439	1.1598	0.888889	1.20504	1	0.982301	1.01504	1.00385	1.24942	1	0.987234	1.04959	1.14286	0.845455	1.44586	0.952381	0.995745	0.911591	0.971831	0.945455	1.24933	1.08046	1.03604	1.04773	1.00076
164	PSMC2	1.07803	1	1.24535	0.948276	1.06276	1.0793	0.970923	1.39394	1.02326	1.08642	1.14731	0.961538	1.02588	0.907104	1.07821	1.17893	1.00348	1.39888	1.04412	0.931319	1.01196	1.09896	0.840659	1.06358	1.1397	1.00556	1.24101	0.929515	0.99115	1.07519	1.01923	1.06294	1.08759	1.04255	1.03306	1.14286	0.836364	0.980892	0.892857	0.961702	0.949574	1.05164	1.01818	1.12601	1.03448	0.972973	1.0716	3.01898
208	RABAC1	1.0578	0.878981	0.95539	1.08333	0.987448	1.08811	0.900126	1.2381	0.96124	0.969136	1.00958	1.01648	1.01128	0.901639	0.984359	1.04632	0.954704	1.10674	0.958333	1.03297	1.04783	1.39583	0.994505	1.01156	1.03719	1.11111	0.989209	1.00881	1.00885	0.954887	1.02692	0.988345	0.919708	0.914894	1	0.926108	1.02727	1.01274	1.00595	1.10213	0.983628	1.00469	1.02222	0.951743	0.971264	1.05405	1	0.949127
181	RPUSD1	0.82659	0.72293	0.903346	0.916667	0.987448	1.20925	0.917826	1.12554	1.05039	1.03086	1.05749	0.928571	0.919708	0.896175	1.04484	1.1753	0.860627	1.20225	1.03186	0.892857	0.93913	1.31771	0.835165	0.924855	1.06734	0.866667	1.28417	0.903084	0.818584	0.947368	0.915385	0.951049	1.0146	0.953191	0.991736	0.995074	2.87273	1.89172	0.904762	0.940426	0.889325	0.920188	0.989899	1.3807	0.931034	0.945946	0.97136	1.16629
163	RRM1	0.933526	0.866242	0.996283	1.10345	0.974895	1.15198	1.1024	1.37229	1.02713	1.00617	1.14491	0.950549	0.913072	0.89071	0.957247	1.31335	0.919861	1.07303	1.01961	0.986264	1.22935	1.04167	0.917582	1.14451	1.06533	0.825	1.18345	0.92511	0.792035	1.03008	0.946154	1.0676	0.927007	1.05106	0.966942	1.03448	0.881818	1.02548	0.922619	0.906383	0.92076	0.948357	0.941414	1.09651	0.977011	0.990991	1.00239	0.982536
244	S100A9	0.939306	0.952229	0.806691	1.06034	1.03347	1.03084	1.4134	1.22078	0.972868	0.981481	1.04311	1.03297	0.948905	0.852459	1.05527	1.03179	0.95122	0.904494	0.938725	1.06319	0.981522	1.07812	1	1	1.20402	1.01667	1.01439	1.00441	1.08407	1.00752	0.907692	0.997669	0.992701	1	0.991736	1.03448	1.02727	0.88535	0.964286	1.04255	1.00589	1.04695	1.01414	0.970509	1.08046	1.12613	1.01671	0.794229
210	SERPIMB8	1.0578	0.977707	0.988848	1.08908	1.06276	1.00881	0.986094	1.1342	0.945736	0.975309	1.00719	1.03846	0.907764	0.918033	1.0365	1.39146	0.972125	0.94382	1.0049	1.03571	0.973913	1.09375	1.01099	0.953757	0.960804	1.16667	1.04317	1.03965	1.15487	1	0.965385	0.937063	0.934307	0.974468	1.00826	0.935961	1.03636	0.898089	1.00595	1.05106	1.03602	1.02347	1.07071	0.938338	0.982759	1.00901	1.00477	0.985573
247	SERPINA12	1.06936	0.942675	1	0.939655	1.06695	0.962555	0.857143	1.12121	0.918605	0.895062	0.948503	1.06593	1.05508	0.95082	1.05944	0.864668	1.00348	0.921348	0.897059	0.96978	0.957609	0.953125	0.93956	0.786127	0.998995	1.13333	0.899281	1	1.08407	0.932331	0.869231	0.960373	1.0219	0.940426	1	0.916256	0.954545	1.05732	0.940476	0.995745	1.00589	0.981221	0.993939	1.18499	1.01724	1.00901	0.940334	1.19362
204	SETD8	0.953757	0.882166	0.836431	1.13218	1.01255	0.940529	1.17067	0.935065	1.07752	0.845679	1.04551	1.03297	1.00066	1.02732	0.930136	0.960945	0.958188	1.66292	1.1348	1.04121	1.01087	1.47396	1.08791	1.13295	0.980905	0.875	1.0036	0.907489	0.90708	1.46617	0.938462	1.08625	0.912409	1.03404	1.00826	1.00493	1.00909	0.808917	0.85119	0.859574	0.945645	0.849765	0.909091	1.05362	0.994253	1.05405	1.06444	0.78208
235	SLC23A3	0.875723	0.83758	0.959108	0.982759	0.970711	0.786344	1.03919	0.987013	1	1.03704	1.07186	0.835165	0.767087	1.51366	0.869656	1.30245	0.95122	1.15169	0.973039	0.936813	1.0087	1.29688	0.912088	0.936416	0.992965	0.725	1.35971	0.854626	0.80531	0.947368	0.846154	1.01632	0.948905	0.923404	0.958678	0.985222	0.790909	1.08917	0.845238	0.880851	0.902423	0.859155	0.856566	0.91689	0.977011	0.963964	0.980907	0.841306
233	SLC35B1	0.945087	1.07006	1.04461	1.09483	1.01674	0.746696	0.852086	1.05195	0.926357	1.29012	0.828743	1.03846	1.12143	1.01093	0.936392	1.01544	1.15679	1.17416	0.926471	0.967033	0.990217	1.06771	1.2033	0.947977	0.852261	1.06111	0.841727	0.951542	1.01327	0.962406	1	0.946387	1.0146	0.923404	1.08264	0.965517	0.945455	1.93631	1.08929	1.04255	0.990177	0.976526	1.03838	0.879357	0.971264	0.990991	0.980907	1.09188
200	STXBP1	0.927746	0.923567	1.07807	0.977011	1	0.973568	0.968394	1.12121	1.01938	0.993827	1.08743	0.945055	1.02986	1.00546	0.834202	1.33697	0.97561	1.25281	1.00245	0.887363	1.02717	1.20833	0.862637	0.942197	1.21407	0.983333	1.16906	0.973568	0.933628	0.984962	1.03077	1.05828	1.0073	1.00426	1.00826	0.985222	0.781818	0.89172	0.857143	0.953191	0.932547	0.967136	0.929293	1.01877	0.988506	0.963964	1.04296	1.42293
231	TEKT4	0.901734	0.929936	0.881041	0.965517	1.05021	0.900881	1.03161	1	0.953488	0.938272	0.929341	1.04945	0.990046	1.13115	0.948905	1.01726	1.0453	1.01124	0.941176	0.991758	0.958696	1.125	1.13736	0.780347	1.02513	1.41667	0.76259	1.01762	1.00442	1	0.923077	0.918415	1	0.982979	1.03306	0.906404	1.07273	1.03185	0.97619	0.974468	0.987557	0.976526	1.02626	1.01877	1.01724	1.07207	1	1.18451
152	THRA	1.20231	1.10191	1.10037	1.05172	0.974895	1.31938	0.824273	1.14719	0.98062	1	1.06946	0.989011	1.05109	0.994536	0.944734	0.997275	1.02439	0.955056	1.00735	1.04121	1.1	0.942708	0.983516	1.17341	0.771859	1.11389	1.14029	0.995595	1.03982	1.05263	1	1.09557	0.956204	1.04255	0.975207	1.05419	0.909091	0.917197	1.07143	1.05532	1.02423	1.00939	0.989899	0.935657	1	1.00901	0.98568	1.05695
219	TNP1	0.936416	0.882166	1.07063	1.0546	0.949791	1.11013	1.09229	1.12987	1.07752	1	1.08383	0.956044	0.842734	0.956284	0.892596	1.25341	0.972125	1.21348	0.995098	0.912088	1.06087	0.994792	0.879121	0.976879	1.0593	1.01389	1.15468	0.898678	0.884956	0.954887	0.942308	0.997669	1.0219	1.02128	0.966942	0.926108	0.963636	1.10191	0.875	0.889362	0.903733	0.882629	0.872727	1.08847	0.965517	0.936937	0.909308	0.999241
186	TRAF1	1.17341	0.974522	0.840149	1.10632	0.974895	1.01322	1.27686	0.896104	0.996124	1.00617	1.1018	1.02198	0.796284	1.03825	0.817518	1.00817	0.972125	2.99438	0.955882	0.958791	0.891304	3.98438	0.994505	1.0289	1.00905	1.04444	0.960432	0.986784	0.942478	1.03759	0.892308	1.06294	0.963504	1.02979	1.03306	1.02463	0.927273	0.847134	0.880952	1.01277	0.929928	0.938967	0.949495	1.00268	0.95977	1.06306	1.01193	0.80486
202	TUBA1C	0.99711	0.888535	0.910781	1.16954	0.958159	1.01762	1.1024	0.883117	1.04651	1.02469	1.18084	1.02747	0.944924	1.04372	0.965589	1.099	0.972125	1.23034	1.05637	0.980769	0.98913	0.979167	0.978022	1.02312	0.966834	1.00833	1.11871	0.907489	1.0177	1.05263	0.95	1.04895	0.992701	1.02553	0.966942	0.975369	0.918182	0.898089	0.958333	0.93617	0.897184	0.906103	0.864646	1.00804	0.994253	1.10811	1.05251	0.933941
222	TUBA6	0.907514	0.875796	0.873606	1.08908	1.01255	0.982379	1.19343	0.95671	0.976744	0.975309	1.02635	1.02747	0.84937	1.07104	0.865485	2.22888	0.986063	1.08427	1.02206	0.961538	0.997826	0.854167	0.901099	0.988439	0.980905	0.866667	0.971223	0.889868	0.89823	1.04511	0.9	1.00699	1.05839	1.05532	0.991736	0.975369	0.990909	0.789809	0.970238	0.859574	0.928618	0.877934	0.921212	1.04021	0.954023	0.990991	0.995227	0.850418
209	TUBAC1	0.945087	0.933121	1.01487	1.02299	0.995816	1.03524	1.02402	1.45022	0.914729	1.05556	0.976048	1.06593	0.906437	0.945355	1.14286	0.97911	0.993031	0.876404	0.936275	0.978022	0.976087	1.05208	1	0.913295	1.12563	1.14167	1.01079	1.05727	1.16372	0.977444	0.946154	0.927739	0.890511	1.03404	1.04132	0.926108	1.09091	0.878981	0.988095	1	1.03864	0.981221	1.05859	0.932976	0.971264	1.02703	0.980907	1.07062
214	UBE2B	0.99422	0.993631	1.0223	1.10632	1.05021	0.599119	1.85588	1.06494	1.0155	1.08642	0.849102	1.08242	1.28334	1.02186	1.03441	0.764759	1.02787	0.91573	0.926471	1.11538	1.05761	1.04167	1.06593	0.942197	0.79598	1.08333	1.02518	0.920705	1.10177	0.902256	1.05385	0.951049	0.941606	0.982979	0.966942	0.935961	1.03636	0.77707	0.875	1.02553	0.954813	0.910798	0.957576	0.836461	1.01724	1.03604	0.9642	6.06834
250	UBE2L6	1.06936	1.04777	1.13383	1.07759	1.05858	0.944934	0.801517	1.20346	0.94186	0.888889	0.851497	1.05495	1.15992	1.06011	1.11575	0.855586	1.07317	0.949438	0.919118	0.947802	0.998913	1.07292	1.19231	0.895954	0.962814	0.958333	0.985612	1.07489	1.06637	0.954887	0.992308	0.923077	0.978102	1.00426	1.01653	0.945813	1.00909	2.59873	1.05357	1.02128	1.03733	0.929577	0.99798	0.876676	0.994253	1.07207	0.976134	1.23766
225	WBSCR18	0.979769	0.901274	0.988848	1.08333	0.987448	0.993392	1.07459	1.06061	0.949612	1.01852	0.924551	0.961538	0.966158	0.852459	0.971846	0.986376	1.01394	1.20787	0.965686	0.986264	1.0087	0.859375	1	1.03468	1.08744	1.03611	1	1.01322	0.89823	1.03008	1.03846	0.997669	0.992701	1.02128	1.02479	1.00493	0.854545	0.993631	0.982143	0.965957	1.01637	0.967136	0.961616	0.986595	0.965517	1.01802	0.973747	1.0691
193	WISP2	0.959538	0.94586	0.821561	0.979885	1.12971	0.889868	1.21618	0.991342	0.972868	0.95679	0.942515	1.11538	1.03915	0.956284	1.11575	1.22979	1.02787	1.40449	1.13971	1.09615	0.909783	2.38542	1.1044	0.913295	1.09347	1.25278	0.97482	1.10132	1.12832	1.18797	0.965385	1.01632	0.985401	0.982979	1.06612	1.17241	1	1.18471	0.89881	1.10213	1.03471	0.962441	1.05455	0.962466	1.01724	1.01802	1.05251	1.19362
188	WSB1	1.03179	0.888535	0.966543	1.03736	0.979079	1.10352	0.958281	0.991342	1.03876	1.04321	0.922156	0.994505	0.85866	1.01639	0.88634	0.97366	0.930314	1.07865	1.01225	0.980769	1	1.04688	0.93956	1.15029	0.936683	0.963889	1.13669	0.991189	1.05752	1.04511	1.02308	0.974359	0.978102	0.957447	1.04132	0.955665	0.981818	0.904459	0.934524	1.05106	0.97446	1.04225	0.929293	1.02145	1.03448	0.738739	1.01432	1.12073
146	ZDHHC4	1.16185	0.942675	1.0223	1.17529	1.01674	1.0837	0.945638	1.20779	1.10078	1.14815	1.16287	0.93956	1.13072	1.12022	0.934307	1.19891	1.02439	1.21348	1.03186	1.03022	1.06196	0.932292	1.01099	1.24855	1.10553	1.08889	0.953237	1.03524	0.964602	1.15038	1.04231	1.21212	1.07299	1.06809	1.02479	1.23153	0.836364	1.36943	0.952381	0.834043	0.923379	0.976526	0.99798	0.989276	0.908046	1.0991	1.12649	0.938497
216	ZNF567	0.945087	1.13376	1.05204	1	0.92887	1.04846	0.849558	0.91342	0.891473	0.962963	0.874251	1.01099	1.00066	2.38798	0.984359	0.955495	1.0453	1.3427	0.970588	0.931319	1.00761	1.04167	1.32967	0.820809	0.850251	182.042	0.848921	1.04405	1.06195	0.917293	0.976923	0.881119	1.0146	0.919149	1.1405	0.945813	1.11818	2.40127	1.0119	1.00426	0.987557	1.04695	1.01414	0.89008	1.04598	0.981982	0.957041	1.1511
19	Master Mix	0.0549133	0.659236	0.643123	0.0689655	0.104603	0.0484581	0.599241	0.103896	0.833333	0.185185	1.14251	0.862637	0.0902455	0.322404	0.12513	0.198002	0.679443	0.342697	0.47549	1.02747	0.0619565	0.255208	0.28022	0.815029	0.554774	0.405556	0.597122	0.718062	0.49115	0.917293	0.676923	0.923077	0.934307	0.838298	0.801653	0.945813	0.872727	0.592357	0.761905	0.714894	0.881467	0.812207	0.715152	0.772118	0.252874	0.18018	0.761337	0.0379651
20	Master Mix	0.0693642	0.678344	0.654275	0.0689655	0.108787	0.0484581	0.571429	0.108225	0.829457	0.123457	1.09461	0.846154	0.10219	0.338798	0.116788	0.141689	0.707317	0.320225	0.446078	1.0467	0.0815217	0.223958	0.252747	0.803468	0.743719	0.4	0.604317	0.709251	0.469027	0.932331	0.676923	0.899767	0.941606	0.825532	0.735537	0.955665	0.963636	0.605096	0.785714	0.565957	0.927308	0.821596	0.731313	0.758713	0.109195	0.189189	0.739857	0.0410023
21	Master Mix	0.410405	0.649682	0.669145	0.0689655	0.108787	0.0484581	0.814159	0.108225	0.813953	0.12963	0.968862	0.846154	0.0955541	0.486339	0.120959	0.156222	0.637631	0.314607	0.578431	1.06319	0.0630435	0.3125	0.263736	0.693642	0.78392	0.436111	0.579137	0.726872	0.535398	0.857143	0.726923	0.890443	0.941606	0.838298	0.85124	0.906404	0.845455	0.66879	0.857143	0.765957	0.966601	0.873239	0.723232	0.772118	0.132184	0.216216	0.706444	0.0425209
22	Master Mix	0.419075	0.700637	0.650558	0.066092	0.112971	0.0484581	0.53603	0.108225	0.794574	0.12963	0.980838	0.917582	0.114134	0.371585	0.118874	0.128974	0.602787	0.353933	0.622549	1.0522	0.0967391	0.229167	0.236264	0.786127	0.826131	0.408333	0.564748	0.700441	0.49115	0.887218	0.684615	0.913753	0.948905	0.86383	0.793388	0.916256	0.890909	0.611465	0.797619	0.834043	0.97184	0.835681	0.727273	0.764075	0.126437	0.189189	0.689737	0.0394837
23	Master Mix	0.537572	0.72293	0.624535	0.066092	0.112971	0.0462555	0.619469	0.112554	0.790698	0.12963	1.09222	0.917582	0.119443	0.36612	0.16684	0.161671	0.710801	0.314607	0.482843	1.02198	0.0891304	0.208333	0.252747	0.820809	0.910553	0.416667	0.586331	0.735683	0.517699	0.879699	0.711538	0.904429	0.963504	0.829787	0.793388	0.965517	0.872727	0.745223	0.833333	0.838298	0.929928	0.873239	0.739394	0.739946	0.132184	0.189189	0.71599	0.0410023
24	Master Mix	0.586705	0.745223	0.6171	0.0689655	0.112971	0.0462555	0.556258	0.108225	0.767442	0.123457	1.0515	0.901099	0.159257	0.409836	0.112617	0.123524	0.735192	0.280899	0.433824	0.975275	0.0717391	0.229167	0.241758	0.83815	0.773869	0.388889	0.557554	0.696035	0.477876	0.902256	0.7	0.895105	0.854015	0.859574	0.834711	0.916256	0.854545	0.687898	0.869048	0.812766	0.936477	0.821596	0.751515	0.756032	0.132184	0.189189	0.556086	0.0394837
25	Master Mix	0.627168	0.700637	0.605948	0.0689655	0.112971	0.0484581	0.573957	0.112554	0.748062	0.12963	1.02994	0.851648	0.103517	0.480874	0.133472	0.13079	0.728223	0.275281	0.323529	1.03571	0.0717391	0.21875	0.241758	0.751445	0.81809	0.391667	0.564748	0.682819	0.504425	0.887218	0.707692	0.895105	0.861314	0.851064	0.826446	0.916256	0.809091	0.611465	0.85119	0.753191	0.965291	0.86385	0.763636	0.766756	0.12069	0.189189	0.599045	0.0394837
26	Master Mix	0.618497	0.652866	0.624535	0.0689655	0.108787	0.0462555	0.591656	0.112554	0.775194	0.12963	1.00479	0.851648	0.115461	0.453552	0.152242	0.13079	0.655052	0.247191	0.42402	1.06044	0.0586957	0.203125	0.258242	0.676301	0.689447	0.380556	0.57554	0.687225	0.464602	0.864662	0.711538	0.885781	0.927007	0.851064	0.867769	0.906404	0.863636	0.630573	0.892857	0.782979	0.994106	0.868545	0.751515	0.77748	0.12069	0.189189	0.673031	0.0394837
27	Master Mix	0.606936	0.656051	0.579926	0.066092	0.112971	0.0462555	0.546144	0.108225	0.744186	0.12963	1.01796	0.851648	0.220305	0.437158	0.198123	0.119891	0.595819	0.230337	0.379902	0.942308	0.0673913	0.182292	0.269231	0.751445	0.574874	0.375	0.57554	0.69163	0.442478	0.842105	0.696154	0.885781	0.868613	0.8	0.818182	0.935961	0.936364	0.630573	0.833333	0.770213	0.961362	0.882629	0.771717	0.774799	0.12069	0.198198	0.157518	0.0394837
28	Master Mix	0.644509	0.671975	0.572491	0.0632184	0.108787	0.0462555	0.606827	0.112554	0.717054	0.12963	1.12216	0.868132	0.181818	0.453552	0.254432	0.127157	0.627178	0.258427	0.39951	0.956044	0.0554348	0.203125	0.252747	0.751445	0.665327	0.388889	0.55036	0.704846	0.513274	0.902256	0.7	0.867133	0.868613	0.834043	0.909091	0.935961	0.990909	0.611465	0.815476	0.748936	0.931238	0.868545	0.767677	0.758713	0.12069	0.198198	0.556086	0.0394837
29	Master Mix	0.65896	0.700637	0.553903	0.0689655	0.142259	0.0462555	0.576485	0.112554	0.678295	0.123457	1.04072	0.884615	0.13935	0.480874	0.168926	0.116258	0.641115	0.780899	0.272059	0.972527	0.0554348	0.192708	0.258242	0.705202	0.540704	0.397222	0.557554	0.726872	0.522124	0.902256	0.715385	0.876457	0.861314	0.885106	0.85124	0.995074	0.881818	0.643312	0.857143	0.744681	0.924689	0.849765	0.759596	0.77748	0.126437	0.378378	0.052506	0.0364465
30	Master Mix	0.641618	0.700637	0.527881	0.066092	0.112971	0.0462555	0.556258	0.112554	0.655039	0.123457	1.01916	0.868132	0.123424	0.508197	0.183525	0.108992	0.689895	0.297753	0.397059	0.931319	0.0663043	0.192708	0.236264	0.653179	0.605025	0.369444	0.539568	0.718062	0.539823	0.887218	0.734615	0.885781	0.868613	0.953191	0.818182	0.896552	0.872727	0.611465	0.857143	0.795745	0.890635	0.859155	0.735354	0.734584	0.12069	0.189189	0.0548926	0.0349279
31	Master Mix	0.676301	0.738854	0.587361	0.066092	0.104603	0.0506608	0.53603	0.108225	0.647287	0.123457	0.831138	0.884615	0.132714	0.557377	0.260688	0.128974	0.61324	0.219101	0.362745	0.936813	0.0880435	0.192708	0.241758	0.630058	0.681407	0.366667	0.55036	0.726872	0.469027	0.879699	0.738462	0.885781	0.854015	0.940426	0.793388	0.916256	0.854545	0.579618	0.89881	0.608511	0.941716	0.859155	0.731313	0.75067	0.114943	0.189189	0.0501193	0.0349279
32	Master Mix	0.66474	0.77707	0.613383	0.066092	0.108787	0.0484581	0.5689	0.112554	0.612403	0.123457	0.762874	0.835165	0.15793	0.557377	0.200209	0.125341	0.595819	0.213483	0.338235	0.903846	0.0869565	0.203125	0.263736	0.676301	0.601005	0.358333	0.557554	0.700441	0.495575	0.842105	0.719231	0.839161	0.846715	0.93617	0.793388	0.955665	0.890909	0.643312	0.940476	0.659574	1.08055	0.859155	0.755556	0.723861	0.0977011	0.189189	0.0501193	0.0364465
33	Master Mix	0.693642	0.783439	0.568773	0.066092	0.100418	0.0484581	0.508217	0.108225	0.585271	0.117284	0.85509	0.774725	0.155275	0.519126	0.241919	0.138056	0.651568	0.196629	0.301471	0.901099	0.0836957	0.213542	0.225275	0.687861	0.846231	0.363889	0.589928	0.726872	0.477876	0.894737	0.703846	0.834499	0.824818	0.902128	0.77686	0.916256	1.03636	0.573248	0.934524	0.689362	1.02947	0.85446	0.743434	0.756032	0.114943	0.189189	0.0477327	0.0379651
34	Master Mix	0.682081	0.767516	0.605948	0.066092	0.0920502	0.0550661	0.53603	0.112554	0.577519	0.135802	0.901796	0.857143	0.23225	0.628415	0.16684	0.118074	0.655052	0.207865	0.47549	0.967033	0.0695652	0.234375	0.236264	0.66474	0.79196	0.363889	0.553957	0.779736	0.486726	0.864662	0.711538	0.848485	0.832117	0.885106	0.801653	0.926108	0.981818	0.630573	1.00595	0.710638	1.02685	0.821596	0.779798	0.747989	0.114943	0.189189	0.0477327	0.0334093
35	Master Mix	0.699422	0.808917	0.609665	0.0632184	0.0920502	0.0528634	0.503161	0.108225	0.51938	0.12963	0.847904	0.78022	0.116788	0.693989	0.129301	0.107175	0.69338	0.213483	0.345588	0.898352	0.0978261	0.260417	0.263736	0.705202	0.623116	0.372222	0.589928	0.823789	0.495575	0.834586	0.707692	0.857809	0.854015	0.876596	0.809917	0.916256	0.936364	0.636943	1.02976	0.731915	0.984938	0.86385	0.763636	0.734584	0.114943	0.189189	0.0501193	0.0349279
36	Master Mix	0.702312	0.796178	0.60223	0.0603448	0.0878661	0.0506608	0.457649	0.103896	0.511628	0.123457	0.801198	0.741758	0.197744	0.868852	0.1439	0.143506	0.700348	0.207865	0.387255	0.799451	0.0652174	0.229167	0.236264	0.763006	0.603015	0.358333	0.636691	0.806167	0.49115	0.909774	0.676923	0.857809	0.839416	0.817021	0.760331	0.906404	0.990909	0.624204	0.988095	0.723404	0.986248	0.859155	0.743434	0.72118	0.12069	0.207207	0.0501193	0.0318907
148	Master Mix	0.783237	0.617834	0.628253	1.13793	0.866109	1.163	0.624526	0.666667	1.05814	0.944444	1.22156	0.917582	0.694094	0.743169	0.498436	1.43869	0.745645	0.769663	1.06863	1.00824	0.802174	0.817708	1.22527	0.976879	0.78392	0.380556	0.589928	0.792952	0.615044	0.917293	0.738462	0.932401	0.89781	0.87234	0.867769	0.896552	0.818182	0.617834	0.982143	0.92766	0.911591	0.840376	0.771717	0.796247	1.00575	1.05405	1.02625	0.593774
149	Master Mix	0.739884	0.640127	0.609665	1.18678	0.887029	1.1652	0.611884	0.683983	1.07364	0.901235	1.23713	1	0.71002	0.836066	0.529718	1.15713	0.724739	0.741573	1.10294	1.01648	0.836957	0.838542	1.11538	0.959538	1.00905	0.394444	0.597122	0.845815	0.615044	0.93985	0.746154	0.974359	0.854015	0.885106	0.842975	0.945813	0.790909	0.598726	1.02976	0.914894	0.939096	0.920188	0.787879	0.772118	1	1.05405	1.00716	0.572513
150	Master Mix	0.777457	0.627389	0.639405	1.16092	0.895397	1.19824	0.642225	0.683983	1.02713	1.09259	1.16766	0.961538	0.658261	0.84153	0.527633	1.22434	0.700348	0.735955	1.08333	0.983516	0.76413	0.739583	1.07143	0.976879	0.824121	0.411111	0.57554	0.84141	0.623894	0.917293	0.730769	0.923077	0.854015	0.851064	0.826446	0.916256	0.781818	0.585987	1	0.897872	0.944335	0.859155	0.783838	0.745308	1.00575	0.990991	0.973747	0.555809
154	Master Mix	0.777457	0.66879	0.67658	1.1523	0.912134	1.22687	0.700379	0.645022	1.00775	0.944444	1.04431	0.928571	0.783013	0.693989	0.604797	1.1753	0.878049	1.06742	1.06127	1.09341	0.797826	0.838542	1.16484	0.895954	0.838191	0.425	0.607914	0.898678	0.663717	0.879699	0.738462	0.923077	0.854015	0.855319	0.842975	0.926108	0.872727	0.585987	0.982143	0.961702	0.967911	0.896714	0.836364	0.809651	0.977011	0.990991	0.983294	0.54366
155	Master Mix	0.780347	0.710191	0.639405	1.16667	0.916318	1.1652	0.639697	0.380952	1.01938	0.919753	1.0491	0.950549	0.753816	0.743169	0.646507	1.17348	0.909408	0.977528	1.09314	1.09615	0.794565	0.90625	1.18132	0.843931	0.954774	0.408333	0.586331	0.889868	0.650442	0.902256	0.769231	0.913753	0.854015	0.885106	0.809917	0.926108	1.04545	0.598726	1.06548	0.974468	0.936477	0.901408	0.844444	0.790885	1	0.981982	0.98568	0.563402
156	Master Mix	0.760116	0.726115	0.643123	1.17241	0.899582	1.27974	0.627054	0.658009	0.930233	0.907407	1.08024	0.950549	0.779031	0.775956	0.736184	1.14986	0.700348	0.949438	1.04412	1.08516	0.763043	0.885417	1.1978	0.803468	0.962814	0.416667	0.57554	0.903084	0.650442	0.879699	0.730769	0.913753	0.861314	0.914894	0.809917	0.866995	0.981818	0.624204	0.970238	0.953191	0.983628	0.849765	0.880808	0.782842	0.982759	0.981982	0.959427	0.54366
160	Master Mix	0.757225	0.719745	0.650558	1.24713	0.899582	1.03304	0.609355	0.662338	0.945736	0.932099	1.04311	0.994505	0.78434	0.825137	0.709072	0.8901	0.686411	0.702247	0.992647	1.00275	0.771739	0.869792	1.14286	0.947977	0.695477	0.388889	0.55036	0.898678	0.584071	0.87218	0.742308	0.820513	0.824818	0.855319	0.818182	0.906404	1.02727	0.643312	1.03571	0.953191	1.01899	0.85446	0.876768	0.745308	1.02299	1.03604	0.930788	0.528474
161	Master Mix	0.754335	0.773885	0.63197	1.20115	0.90795	1.15859	0.629583	0.679654	1	0.895062	0.911377	1.3956	0.838752	0.868852	0.727842	0.975477	0.71777	0.803371	0.992647	0.942308	0.805435	0.901042	1.18132	0.982659	0.693467	0.380556	0.57554	0.903084	0.623894	0.87218	0.723077	0.825175	0.824818	0.846809	0.826446	0.866995	0.809091	0.624204	1.03571	0.965957	1.00589	0.892019	0.868687	0.726542	1.11494	1	0.928401	0.523918
162	Master Mix	0.745665	0.83758	0.67658	1.04885	0.874477	1.11894	0.624526	0.640693	0.895349	0.851852	0.916168	1.38462	0.780358	0.814208	0.769552	1.24069	0.707317	1.04494	0.968137	0.964286	0.778261	0.869792	1.16484	0.705202	0.671357	0.530556	0.557554	0.929515	0.566372	0.849624	0.692308	0.829837	0.810219	0.774468	0.801653	0.817734	0.872727	0.579618	0.946429	0.889362	0.986248	0.896714	0.872727	0.689008	1.04023	1	0.878282	0.519362
166	Master Mix	0.794798	0.636943	0.66171	1.20977	0.891213	1.22907	0.728192	0.718615	1.04264	0.95679	1.19521	0.989011	0.702057	0.819672	0.51512	1.25522	0.74216	0.882022	1.10049	0.942308	0.792391	0.817708	1.03846	0.976879	1.00302	0.394444	0.593525	0.863436	0.628319	0.917293	0.753846	0.951049	0.868613	0.846809	0.876033	0.945813	0.818182	0.617834	0.994048	0.910638	0.925999	0.892019	0.791919	0.745308	1.02874	1.03604	1.01432	0.545178
167	Master Mix	0.783237	0.633758	0.66171	1.13506	0.903766	1.14097	0.680152	0.701299	1.00775	0.765432	1.18443	0.945055	0.671533	0.803279	0.558916	1.22252	0.728223	0.882022	1.09069	0.983516	0.790217	0.807292	1.10989	0.971098	0.80402	0.394444	0.604317	0.845815	0.632743	0.909774	0.730769	0.941725	0.854015	0.868085	0.867769	0.866995	0.781818	0.630573	0.988095	0.910638	0.91683	0.896714	0.767677	0.855228	1.04023	1.01802	0.980907	0.552771
168	Master Mix	0.783237	0.636943	0.654275	1.19253	0.933054	1.17621	0.707965	0.692641	1.01163	0.969136	1.18323	0.967033	0.667551	0.814208	0.565172	1.22979	0.679443	0.825843	1.13235	0.994505	0.783696	0.770833	1.1044	1.09827	0.749749	0.394444	0.597122	0.854626	0.641593	0.93985	0.738462	0.960373	0.89781	0.880851	0.834711	0.945813	0.781818	0.592357	0.958333	0.914894	0.933857	0.882629	0.771717	0.742627	1.04023	1.02703	0.973747	0.55429
172	Master Mix	0.783237	0.681529	0.628253	1.1408	0.945607	1.17841	0.64981	0.69697	0.984496	0.938272	1.12096	0.978022	0.702057	0.693989	0.59854	1.1753	0.707317	0.870787	1.07353	1.09066	0.777174	0.817708	1.13736	1.04046	0.8	0.408333	0.593525	0.907489	0.672566	0.864662	0.757692	0.890443	0.875912	0.859574	0.842975	0.896552	0.990909	0.624204	1.04167	1.00426	0.97053	0.887324	0.905051	0.796247	1.02874	1	0.980907	0.555809
173	Master Mix	0.768786	0.697452	0.635688	1.11782	0.912134	1.17181	0.632111	0.679654	0.918605	0.919753	1.04671	0.917582	0.763106	0.699454	0.72367	1.04995	0.679443	0.814607	1.06618	1.08516	0.738043	0.90625	1.14286	0.855491	0.910553	0.402778	0.564748	0.881057	0.59292	0.879699	0.719231	0.904429	0.89781	0.855319	0.77686	0.896552	1.05455	0.630573	1.0119	0.965957	0.966601	0.906103	0.848485	0.782842	1.02874	0.990991	0.949881	0.507213
174	Master Mix	0.786127	0.716561	0.654275	1.23851	0.933054	1.25991	0.702908	0.735931	0.957364	0.932099	1.06108	0.93956	0.767087	0.808743	0.88634	1.08629	0.710801	1.00562	1.2598	1.03571	0.738043	1.07812	1.19231	0.907514	0.950754	0.430556	0.582734	0.903084	0.663717	0.924812	0.746154	0.918415	0.905109	0.893617	0.876033	0.8867	0.890909	0.630573	0.970238	0.948936	0.969221	0.882629	0.840404	0.758713	1.02299	0.990991	0.954654	0.542141
176	Master Mix	0.777457	0.656051	0.669145	1.11494	0.916318	0.988987	0.621997	0.705628	0.914729	0.888889	1.07305	0.934066	0.846715	0.770492	0.717414	0.891916	0.69338	0.780899	1.06618	0.997253	0.777174	0.932292	1.14835	0.797688	0.705528	0.388889	0.564748	0.894273	0.637168	0.87218	0.746154	0.885781	0.824818	0.859574	0.842975	0.837438	0.836364	0.592357	0.886905	0.940426	0.994106	0.924883	0.840404	0.761394	1.02299	1.03604	0.942721	0.529992
177	Master Mix	0.791908	0.678344	0.665428	1.11782	0.920502	1.01982	0.675095	0.692641	1	0.888889	1.00838	0.983516	0.806901	0.737705	0.70073	1.05359	0.696864	0.747191	0.970588	0.958791	0.796739	0.880208	1.15385	0.884393	0.884422	0.386111	0.579137	0.903084	0.60177	0.864662	0.715385	0.876457	0.854015	0.893617	0.900826	0.866995	1.92727	0.624204	0.982143	0.995745	0.987557	0.859155	0.8	0.764075	1.02874	0.981982	0.940334	0.531511
178	Master Mix	0.780347	0.729299	0.64684	1.05172	0.920502	1.02863	0.730721	0.683983	0.988372	0.87037	0.952096	0.967033	0.816191	0.770492	0.773723	1.03906	0.707317	0.735955	0.933824	0.947802	0.697826	0.817708	1.13187	0.780347	0.721608	0.383333	0.568345	0.854626	0.606195	0.842105	0.742308	0.834499	0.846715	0.859574	0.85124	0.857143	0.845455	0.592357	1.04762	0.948936	1.01506	0.868545	0.852525	0.75067	1.06322	0.801802	0.966587	0.54366
179	Master Mix	0.739884	0.716561	0.67658	1.11494	0.912134	1.20705	0.804046	0.692641	0.94186	0.87037	0.928144	0.989011	0.735236	0.770492	0.807091	1.15168	0.703833	0.758427	0.752451	0.942308	0.78587	0.833333	1.09341	0.83815	0.641206	0.447222	0.561151	0.85022	0.588496	0.857143	0.715385	0.834499	0.883212	0.889362	0.826446	0.896552	0.790909	0.585987	0.922619	0.889362	0.987557	0.887324	0.848485	0.747989	1.10345	0.981982	0.897375	0.56492
180	Master Mix	0.763006	0.745223	0.69145	1.17816	0.874477	1.04626	0.685209	0.735931	0.837209	0.87037	0.916168	0.950549	0.731254	0.797814	0.619395	0.919164	0.728223	0.814607	0.95098	0.975275	0.777174	0.84375	1.17582	0.861272	0.603015	0.377778	0.546763	0.911894	0.570796	0.917293	0.757692	0.825175	0.824818	0.846809	0.834711	0.926108	0.963636	0.605096	0.952381	0.889362	1.00982	0.868545	0.848485	0.758713	1.07471	0.990991	0.906921	0.520881
379	Master Mix	0.713873	0.531847	0.628253	1.10345	0.83682	1.40749	1.067	0.649351	1.0155	0.864198	1.02994	0.89011	0.666224	0.661202	0.533889	1.00636	0.790941	0.831461	1.01961	0.912088	0.891304	0.739583	1.0989	0.919075	0.898492	0.538889	0.593525	0.977974	0.628319	0.902256	0.776923	0.937063	0.948905	0.829787	0.991736	0.965517	0.781818	0.687898	0.696429	0.855319	0.940406	0.85446	0.715152	0.766756	1.0977	0.945946	0.933174	0.587699
380	Master Mix	0.719653	0.55414	0.613383	1.33046	0.853556	1.30837	0.756005	0.640693	0.992248	0.858025	1.03234	0.879121	0.680823	0.595628	0.508863	1.03179	0.787456	0.769663	1.04412	0.92033	0.901087	0.708333	1.09341	0.99422	0.902513	0.55	0.597122	0.872247	0.557522	0.887218	0.669231	0.965035	0.934307	0.834043	0.809917	0.955665	0.790909	0.636943	0.75	0.8	0.861821	0.826291	0.747475	0.77748	1.03448	0.990991	0.961814	0.581625
381	Master Mix	0.725434	0.649682	0.605948	1.21264	0.820084	1.31718	0.938053	0.658009	0.98062	0.858025	1.04072	0.923077	0.837425	0.622951	0.498436	1.04814	0.759582	0.831461	1.01471	0.895604	0.91087	0.697917	1.08242	0.982659	0.920603	0.452778	0.611511	0.894273	0.526549	0.902256	0.665385	0.946387	0.927007	0.8	0.859504	1.04433	0.809091	0.630573	0.720238	0.795745	0.833006	0.816901	0.743434	0.772118	1.05747	1.00901	0.966587	0.605923
382	Master Mix	0.742775	0.684713	0.60223	1.25575	0.832636	1.53965	0.700379	0.649351	0.98062	1.01235	1.04431	0.917582	0.708693	0.622951	0.55683	1.04087	0.749129	0.865169	1.03186	0.879121	0.86413	0.760417	1.06593	1.04046	0.731658	0.419444	0.597122	0.867841	0.588496	0.924812	0.715385	0.918415	0.854015	0.842553	0.834711	1.01478	0.918182	0.636943	0.77381	0.804255	0.852652	0.821596	0.735354	0.772118	1.06897	1.04505	0.97136	0.60896
383	Master Mix	0.771676	0.687898	0.591078	1.2931	0.866109	1.34581	0.814159	0.688312	0.965116	1.00617	1.12814	0.873626	0.659589	0.639344	0.569343	1.03906	0.728223	0.882022	1.04657	0.873626	0.880435	0.760417	1.04945	1.01734	0.689447	0.408333	0.579137	0.885463	0.570796	0.917293	0.719231	0.927739	0.912409	0.838298	0.876033	0.955665	0.909091	0.66242	0.77381	0.87234	0.927308	0.830986	0.743434	0.772118	1.05747	1.15315	0.97852	0.581625
384	Master Mix	0.768786	0.643312	0.613383	1.21264	0.861925	1.4163	0.857143	0.670996	1.0155	1.03086	1.08383	0.879121	0.655607	0.622951	0.567258	1.01726	0.703833	0.842697	1.03186	0.912088	0.844565	0.78125	1.06044	1.0578	0.876382	0.425	0.586331	0.911894	0.561947	0.909774	0.719231	0.937063	0.927007	0.838298	0.892562	0.926108	1.07273	0.656051	0.767857	0.859574	0.940406	0.85446	0.755556	0.80429	1.04598	1	0.933174	0.590737
385	Master Mix	0.768786	0.646497	0.635688	1.28161	0.895397	1.52423	0.702908	0.662338	0.996124	1.12963	1.01078	0.89011	0.683477	0.606557	0.5756	1.16076	0.679443	0.882022	0.992647	0.870879	0.83587	0.760417	1.1044	0.947977	0.641206	0.383333	0.579137	0.951542	0.561947	0.917293	0.726923	0.923077	0.890511	0.885106	0.826446	0.906404	0.954545	0.656051	0.761905	0.829787	0.967911	0.859155	0.779798	0.836461	1.10345	1.03604	0.935561	0.570995
386	Master Mix	0.806358	0.630573	0.60223	1.30747	0.874477	1.21366	0.738306	0.658009	0.972868	0.987654	1.17006	0.901099	0.837425	0.622951	0.625652	1.40599	0.724739	1.09551	1.01716	0.824176	0.834783	0.75	1.08791	0.83237	0.828141	0.375	0.582734	0.938326	0.579646	0.924812	0.719231	0.932401	0.948905	0.851064	0.834711	0.945813	0.863636	0.649682	0.672619	0.829787	0.969221	0.85446	0.779798	1.42359	1.05747	1.01802	0.945107	0.570995
387	Master Mix	0.809249	0.636943	0.60223	1.33621	0.861925	1.27753	0.788875	0.658009	0.825581	0.987654	1.03952	0.928571	0.674187	0.606557	0.648592	1.16076	0.756098	1.32022	0.982843	0.879121	0.83913	0.755208	1.12637	0.867052	0.637186	0.377778	0.582734	0.933921	0.553097	0.932331	0.742308	0.946387	0.905109	0.804255	0.809917	0.916256	0.863636	0.649682	0.64881	0.8	0.960052	0.901408	0.79596	0.774799	1.08046	1.05405	0.914081	0.592255
388	Master Mix	0.791908	0.665605	0.587361	1.29023	0.828452	1.34361	0.750948	0.666667	0.794574	0.95679	1.01796	0.989011	0.781685	0.628415	0.627737	1.13351	0.735192	1.17416	1.02696	0.945055	0.831522	0.770833	1.18132	0.861272	0.739698	0.413889	0.571942	0.885463	0.623894	0.924812	0.707692	0.885781	0.890511	0.838298	0.876033	0.985222	0.881818	0.66242	0.684524	0.868085	0.925999	0.835681	0.812121	0.780161	1	1.00901	0.909308	0.587699
389	Master Mix	0.783237	0.652866	0.665428	1.1092	0.820084	1.35683	0.766119	0.658009	0.72093	0.993827	0.934132	0.923077	0.781685	0.590164	0.68196	1.03361	0.763066	0.865169	1.02941	0.997253	0.882609	0.817708	1.10989	0.768786	0.755779	0.408333	0.553957	0.938326	0.606195	0.894737	0.711538	0.885781	0.905109	0.817021	0.859504	0.935961	1.07273	0.656051	0.815476	0.902128	0.992796	0.915493	0.828283	0.774799	1.02874	1.13514	0.945107	0.584662
390	Master Mix	0.774566	0.652866	0.605948	0.95977	0.866109	1.3348	0.798989	0.649351	0.965116	0.987654	0.949701	0.93956	0.761778	0.661202	0.661105	1.26612	0.756098	0.814607	1.03676	1.00824	0.842391	0.848958	1.14286	0.855491	0.892462	0.413889	0.571942	0.9163	0.579646	0.902256	0.719231	0.909091	0.912409	0.817021	0.834711	0.906404	1.07273	0.636943	0.720238	0.889362	0.982318	0.873239	0.840404	0.756032	0.971264	0.963964	0.923628	0.57555
391	Master Mix	0.768786	0.630573	0.64684	1.07759	0.845188	1.27533	0.771176	0.688312	0.968992	0.962963	0.816766	0.950549	0.74718	0.644809	0.652763	1.07539	0.738676	0.808989	1.05637	0.96978	0.894565	0.833333	1.15934	0.959538	0.81809	0.380556	0.571942	0.898678	0.557522	0.879699	0.723077	0.885781	0.970803	0.87234	0.85124	0.945813	1.11818	0.605096	0.75	0.87234	0.990177	0.882629	0.787879	0.812332	1.02299	0.963964	0.899761	0.552771
392	Master Mix	0.780347	0.624204	0.657993	1.1523	0.824268	1.3326	0.71555	0.683983	0.972868	0.91358	0.731737	0.93956	0.798938	0.726776	0.644421	1.10627	0.738676	0.808989	0.985294	0.96978	0.934783	0.838542	1.18132	0.982659	0.747739	0.355556	0.571942	0.885463	0.544248	0.887218	0.711538	0.820513	0.956204	0.838298	0.818182	0.857143	1.10909	0.605096	0.791667	0.868085	0.996726	0.882629	0.8	0.796247	0.994253	1	0.894988	0.558846
393	Master Mix	0.783237	0.643312	0.643123	1.18103	0.824268	1.18943	0.74842	0.679654	0.968992	0.944444	0.783234	1.2033	0.85866	0.726776	0.627737	1.04269	0.735192	0.814607	0.965686	0.912088	0.913043	0.859375	1.25275	0.924855	0.836181	0.377778	0.57554	0.903084	0.522124	0.864662	0.773077	0.825175	0.934307	0.782979	0.809917	0.896552	0.963636	0.617834	0.803571	0.846809	0.991487	0.859155	0.791919	0.80429	0.971264	1	0.883055	0.561883
394	Master Mix	0.780347	0.665605	0.639405	1.23276	0.832636	1.12775	0.705436	0.679654	1.03876	0.95679	0.77006	1.53846	0.74718	0.836066	0.648592	1.0772	0.763066	0.797753	1.01716	1.00549	0.886957	0.869792	1.25824	0.890173	0.78995	0.377778	0.571942	0.951542	0.544248	0.909774	0.703846	0.890443	0.934307	0.791489	0.785124	0.945813	0.9	0.66242	1	0.825532	1.02423	0.859155	0.771717	0.77748	1.01149	0.990991	0.904535	0.569476
395	Master Mix	0.771676	0.732484	0.67658	1.0977	0.83682	1.0022	0.675095	0.675325	1.01163	0.907407	0.783234	0.928571	0.907764	0.825137	0.542231	1.04995	0.738676	0.853933	0.97549	0.997253	0.98913	0.828125	1.3022	0.751445	0.685427	0.377778	0.579137	0.911894	0.548673	0.879699	0.680769	0.853147	0.948905	0.774468	0.809917	0.857143	0.809091	0.617834	0.89881	0.812766	1.0072	0.821596	0.775758	0.772118	1.05747	1.0991	0.837709	0.53303
396	Master Mix	0.783237	0.665605	0.628253	1.09483	0.832636	0.971366	0.730721	0.675325	0.926357	0.876543	0.819162	0.879121	0.688786	0.765027	0.521376	0.953678	0.721254	0.825843	0.985294	0.901099	0.988043	0.848958	1.33516	0.849711	0.633166	0.375	0.568345	0.920705	0.535398	0.849624	0.711538	0.811189	0.89781	0.8	0.801653	0.876847	0.872727	0.636943	0.815476	0.765957	0.999345	0.85446	0.783838	0.769437	0.994253	0.945946	0.854415	0.545178
2	Nonspot	0.0549133	0.296178	0.0780669	0.066092	0.104603	0.0462555	0.068268	0.108225	0.0852713	0.141975	0.0263473	0.10989	0.13935	0.721311	0.189781	0.270663	0.149826	0.337079	0.686275	1.00275	0.0554348	0.213542	0.335165	0.179191	0.438191	1.03333	0.546763	0.0969163	0.119469	0.548872	0.473077	0.662005	0.824818	0.66383	0.669421	0.669951	1.16364	0.496815	0.595238	0.651064	0.688933	0.873239	0.634343	0.69437	0.126437	0.198198	0.0644391	0.0379651
3	Nonspot	0.0549133	0.305732	0.0743494	0.0689655	0.112971	0.0440529	0.0733249	0.103896	0.0891473	0.12963	0.0275449	0.120879	0.10219	0.73224	0.208551	0.259764	0.163763	0.370787	0.710784	1	0.0565217	0.192708	0.318681	0.16763	0.478392	0.916667	0.543165	0.185022	0.123894	0.526316	0.446154	0.675991	0.868613	0.659574	0.652893	0.660099	1.11818	0.528662	0.630952	0.706383	0.722986	0.929577	0.606061	0.672922	0.126437	0.198198	0.0668258	0.0425209
5	Nonspot	0.0606936	0.621019	0.0892193	0.0689655	0.112971	0.0440529	0.0707965	0.108225	0.0930233	0.141975	0.0275449	0.120879	0.151294	0.825137	0.419187	0.190736	0.163763	0.342697	0.593137	1.01374	0.0684783	0.1875	0.346154	0.179191	0.480402	0.855556	0.57554	0.118943	0.176991	0.526316	0.511538	0.675991	0.824818	0.66383	0.727273	0.669951	1.25455	0.751592	0.642857	0.685106	0.732155	0.943662	0.658586	0.646113	0.132184	0.198198	0.0644391	0.0440395
6	Nonspot	0.0578035	0.334395	0.0743494	0.0689655	0.104603	0.0462555	0.068268	0.112554	0.0891473	0.135802	0.0275449	0.115385	0.084937	0.819672	1.33889	0.167121	0.209059	0.365169	0.852941	1.04945	0.0554348	0.171875	0.340659	0.179191	0.434171	0.852778	0.600719	0.105727	0.132743	0.56391	0.511538	0.680653	0.861314	0.693617	0.710744	0.689655	1.20909	17.9618	0.630952	0.646809	0.726916	0.915493	0.654545	0.651475	0.12069	0.207207	0.0596659	0.0394837
8	Nonspot	0.0635838	0.350318	0.0780669	0.0689655	0.104603	0.0462555	0.0632111	0.108225	0.0930233	0.160494	0.0287425	0.120879	0.16722	0.934426	0.150156	0.245232	0.170732	0.404494	0.828431	0.925824	0.0717391	0.130208	0.373626	0.16763	0.38995	0.775	0.557554	0.105727	0.141593	0.503759	0.503846	0.675991	0.839416	0.638298	0.743802	0.669951	1.10909	0.636943	0.619048	0.625532	0.707269	0.924883	0.642424	0.597855	0.12069	0.198198	0.0572792	0.0379651
9	Nonspot	0.0606936	0.464968	0.0780669	0.0718391	0.108787	0.0506608	0.0657396	0.112554	0.100775	0.135802	0.0299401	0.115385	0.22296	1.02732	0.18561	0.165304	0.160279	0.52809	0.980392	0.870879	0.0706522	0.1875	0.384615	0.184971	0.355779	0.747222	0.582734	0.105727	0.128319	0.511278	0.507692	0.671329	0.832117	0.676596	0.727273	0.669951	1.25455	0.605096	0.630952	0.638298	0.682384	0.910798	0.638384	0.589812	0.12069	0.207207	0.0596659	0.0379651
11	Nonspot	0.0635838	0.566879	0.0892193	0.0775862	0.108787	0.0484581	0.0657396	0.714286	0.0930233	0.123457	0.0383234	0.115385	0.153948	1.14208	0.254432	0.147139	0.264808	0.825843	0.647059	0.865385	0.108696	0.229167	0.384615	0.16185	0.315578	0.777778	0.543165	0.110132	0.163717	0.571429	0.546154	0.629371	0.79562	0.646809	0.710744	0.650246	1.21818	0.592357	0.630952	0.557447	0.694172	0.882629	0.654545	0.568365	0.132184	0.27027	0.0596659	0.0364465
12	Nonspot	0.0606936	0.624204	0.0892193	0.0689655	0.104603	0.0484581	0.0657396	0.116883	0.0930233	0.123457	0.0275449	0.10989	0.155275	1.21858	0.273201	0.13079	0.379791	0.269663	0.561275	0.774725	0.0869565	0.223958	0.379121	0.16185	0.327638	0.777778	0.557554	0.0969163	0.176991	0.56391	0.538462	0.652681	0.80292	0.66383	0.727273	0.650246	1.20909	0.579618	0.654762	0.565957	0.677145	0.924883	0.650505	0.461126	0.12069	0.198198	0.0548926	0.0364465
14	Nonspot	0.0635838	0.94586	0.0817844	0.0775862	0.108787	0.0506608	0.068268	0.112554	0.0891473	0.123457	0.0299401	0.115385	0.140677	1.62295	0.433785	0.179837	0.355401	0.303371	0.676471	0.725275	0.0826087	0.192708	0.401099	0.150289	0.295477	0.788889	0.510791	0.123348	0.132743	0.56391	0.557692	0.634033	0.737226	0.67234	0.727273	0.630542	1.06364	0.566879	0.702381	0.519149	0.725606	0.943662	0.666667	0.227882	0.114943	0.198198	0.052506	0.0334093
15	Nonspot	0.0635838	0.93949	0.0892193	0.0804598	0.104603	0.0550661	0.0733249	0.116883	0.0930233	0.123457	0.0287425	0.115385	0.165893	1.20219	0.264859	0.147139	0.348432	0.264045	0.723039	0.711538	0.0804348	0.229167	0.340659	0.16185	0.269347	0.813889	0.535971	0.132159	0.141593	0.586466	0.553846	0.648019	0.79562	0.676596	0.727273	0.62069	1.09091	0.585987	0.714286	0.510638	0.715128	0.924883	0.642424	0.380697	0.114943	0.198198	0.052506	0.0334093
17	Nonspot	0.0635838	0.878981	0.0892193	0.0689655	0.0962343	0.0484581	0.0657396	0.147186	0.0852713	0.117284	0.0287425	0.115385	0.193762	1.85246	0.277372	0.127157	0.296167	0.241573	0.502451	0.686813	0.0684783	0.1875	0.527473	0.16763	0.273367	0.813889	0.532374	0.110132	0.132743	0.601504	0.546154	0.671329	0.79562	0.587234	0.702479	0.610837	0.563636	0.617834	0.785714	0.544681	0.705959	0.882629	0.638384	0.404826	0.12069	0.198198	0.052506	0.0318907
18	Nonspot	0.0635838	1.00955	0.0892193	0.066092	0.0920502	0.0528634	0.0632111	0.112554	0.0852713	0.123457	0.0299401	0.120879	0.207034	2.01639	0.354536	0.127157	0.303136	0.207865	0.411765	0.225275	0.0815217	0.177083	0.307692	0.150289	0.160804	0.836111	0.546763	0.114537	0.128319	0.548872	0.519231	0.652681	0.781022	0.625532	0.669421	0.591133	0.963636	0.566879	0.797619	0.604255	0.70334	0.934272	0.658586	0.514745	0.12069	0.207207	0.0548926	0.0318907
361	Nonspot	0.65896	0.643312	0.669145	0.689655	0.861925	1.23789	1.52212	0.640693	1.07364	0.882716	1.06587	0.714286	0.574652	0.710383	0.734098	0.813806	0.818815	0.882022	0.960784	0.909341	0.795652	0.796875	1.01648	0.526012	1.02513	1.09167	0.597122	0.665198	1.00442	1.06015	0.542308	0.783217	0.905109	0.757447	0.892562	0.807882	1.94545	0.694268	0.75	1.00426	0.722986	0.929577	0.715152	0.758713	0.718391	0.873874	0.968974	0.516325
362	Nonspot	0.647399	0.675159	0.650558	0.695402	0.882845	1.26652	1.75221	0.636364	1.07752	0.839506	1.03353	0.697802	0.618447	0.661202	0.713243	0.826521	0.864111	0.926966	0.95098	0.909341	0.823913	0.786458	1.01099	0.520231	1.06131	1.15556	0.607914	0.682819	1.00442	0.804511	0.573077	0.825175	0.868613	0.774468	0.859504	0.876847	2.10909	0.694268	0.767857	1.12766	0.70334	0.938967	0.711111	0.780161	0.747126	0.846847	0.983294	0.537585
363	Nonspot	0.66185	0.684713	0.63197	0.698276	0.920502	1.14978	1.93426	0.632035	1.05039	0.876543	1.30659	0.736264	0.587923	0.672131	0.734098	0.833787	0.843206	0.966292	0.911765	0.925824	0.871739	0.770833	1.01099	0.549133	1.03317	1.14444	0.607914	0.696035	1.03982	0.721805	0.576923	0.811189	0.919708	0.753191	0.966942	0.857143	2.25455	0.726115	0.767857	0.982979	0.712508	0.962441	0.711111	0.798928	0.758621	0.90991	1.01671	0.529992
364	Nonspot	0.67341	0.738854	0.650558	0.721264	0.899582	1.07709	1.88369	0.640693	1.05426	0.87037	1.01677	0.747253	0.571997	0.650273	0.734098	0.908265	0.836237	1.07303	0.916667	0.950549	0.873913	0.786458	1.00549	0.560694	1.05729	1.16667	0.607914	0.700441	1.04425	0.744361	0.588462	0.783217	0.868613	0.757447	0.933884	0.866995	2.18182	0.770701	0.821429	1.10638	0.725606	0.962441	0.735354	0.798928	0.787356	0.936937	1.10024	0.542141
365	Nonspot	0.719653	0.751592	0.639405	0.732759	0.92887	1.0793	1.9115	0.645022	0.899225	0.864198	1.07425	0.71978	0.594559	0.617486	0.738269	0.859219	0.773519	1.12921	0.946078	0.956044	0.844565	0.75	1.00549	1.07514	1.03518	1.18889	0.593525	0.713656	1.05752	0.736842	0.619231	0.797203	0.919708	0.8	0.909091	0.876847	2.14545	0.783439	0.833333	1.11915	0.724296	1.01408	0.735354	0.815013	0.793103	0.918919	1.07876	0.511769
366	Nonspot	0.710983	0.773885	0.620818	0.738506	0.916318	1.07709	1.83312	0.679654	1.0155	0.87037	1.04311	0.736264	0.60783	0.693989	0.800834	0.868302	0.783972	1.20787	0.909314	0.901099	0.838043	0.765625	1	0.537572	0.954774	1.21111	0.597122	0.731278	1.06637	0.766917	0.611538	0.806527	0.861314	0.86383	0.884298	0.847291	2.10909	0.77707	0.863095	1.14894	0.749181	1.04695	0.743434	0.809651	0.787356	0.927928	1.09547	0.519362
367	Nonspot	0.716763	0.761146	0.609665	0.772989	0.941423	1.08811	2.00253	0.658009	1.04651	0.87037	0.980838	0.714286	0.599867	0.655738	0.796663	0.891916	0.787456	1.44382	0.95098	0.906593	0.829348	0.765625	1.03846	0.549133	0.996985	1.26389	0.604317	0.722467	1.0708	0.75188	0.630769	0.792541	0.839416	0.876596	0.834711	0.827586	1.94545	0.764331	0.827381	1.13191	0.785855	1.07042	0.751515	0.817694	0.827586	0.963964	1.04773	0.522399
368	Nonspot	0.768786	0.792994	0.60223	0.813218	0.90795	1.09471	1.89381	0.645022	1.05426	0.919753	1.10299	0.703297	0.566689	0.568306	0.80292	0.93188	0.839721	1.87079	0.946078	0.93956	0.834783	0.770833	1.00549	0.543353	1.02915	1.29444	0.593525	0.704846	1.08407	0.75188	0.619231	0.797203	0.854015	0.778723	0.85124	0.837438	1.88182	0.726115	0.839286	1.11489	0.767518	1.02817	0.771717	0.820375	0.833333	0.990991	1.1074	0.514806
369	Nonspot	0.780347	0.783439	0.624535	0.793103	0.916318	1.02643	1.7952	0.640693	0.895349	0.907407	0.962874	0.730769	0.566689	0.562842	0.815433	0.893733	0.832753	2.35955	0.968137	0.93956	0.868478	0.802083	1.01648	0.549133	1.02714	1.28611	0.597122	0.696035	1.03982	0.759398	0.619231	0.783217	0.868613	0.73617	0.892562	0.827586	1.88182	0.713376	0.809524	1.18298	0.747872	1.03756	0.775758	0.828418	0.798851	0.981982	1.06683	0.495065
370	Nonspot	0.82948	0.799363	0.613383	0.801724	0.90795	1.00881	2.05057	0.636364	1.02713	0.907407	0.936527	0.730769	0.601194	0.590164	0.846715	0.888283	0.888502	2.46629	0.946078	0.945055	0.856522	0.822917	1.03846	0.526012	1.07739	1.31111	0.582734	0.69163	1.09735	0.766917	0.619231	0.759907	0.89781	0.757447	0.975207	0.847291	1.73636	0.738854	0.839286	1.10638	0.705959	1.09859	0.8	0.823056	0.862069	0.981982	1.08353	0.495065
371	Nonspot	0.82659	0.805732	0.620818	0.772989	0.895397	0.9163	1.97724	0.649351	0.848837	0.932099	0.97485	0.730769	0.716656	0.579235	0.813347	0.864668	0.839721	1.98315	0.95098	0.96978	0.877174	0.828125	1.04945	0.543353	1.10151	1.30556	0.586331	0.682819	1.0531	0.766917	0.638462	0.769231	0.912409	0.782979	0.966942	0.866995	1.73636	0.726115	0.857143	1.10638	0.734774	1.07512	0.775758	0.823056	0.787356	0.963964	1.05728	0.49962
372	Nonspot	0.83815	0.828025	0.635688	0.784483	0.849372	0.955947	2.12137	0.632035	0.968992	0.938272	0.937725	0.714286	0.699403	0.595628	0.857143	0.839237	0.850174	0.955056	0.95098	1.01099	0.86087	0.822917	1.09341	0.514451	1.03317	1.35833	0.589928	0.687225	1.02655	0.766917	0.611538	0.792541	0.912409	0.770213	0.958678	0.827586	1.74545	0.719745	0.845238	1.08936	0.762279	1.05164	0.8	0.817694	0.804598	0.972973	1.05012	0.493546
373	Nonspot	0.794798	0.853503	0.643123	0.887931	0.870293	0.911894	2.03287	0.679654	0.926357	0.901235	0.935329	0.71978	0.603849	0.590164	0.836288	0.882834	0.829268	0.865169	0.992647	0.934066	0.878261	0.885417	1.1044	0.49711	1.14774	1.30833	0.586331	0.696035	1.06195	0.789474	0.653846	0.783217	0.919708	0.821277	0.942149	0.807882	2.19091	0.713376	0.89881	1.09787	0.767518	1.06573	0.816162	0.839142	0.787356	0.927928	1.08831	0.508732
374	Nonspot	0.800578	0.869427	0.643123	0.781609	0.853556	0.898678	1.97724	0.662338	0.910853	0.820988	0.788024	0.747253	0.664897	0.693989	0.765381	0.982743	0.815331	0.820225	0.948529	0.994505	1.1413	0.880208	1.14835	0.508671	0.882412	1.38611	0.57554	0.682819	1	0.774436	0.65	0.773893	0.868613	0.838298	0.92562	0.817734	1.9	0.700637	0.916667	1.17021	0.770138	1.06573	0.808081	0.825737	0.804598	0.900901	1.03103	0.49962
375	Nonspot	0.780347	0.89172	0.654275	0.807471	0.857741	0.900881	1.93426	0.658009	0.910853	0.864198	0.764072	0.835165	0.818845	0.672131	0.796663	1.21163	0.836237	0.926966	1.01471	0.958791	0.898913	0.932292	1.19231	0.479769	1.03518	1.39167	0.600719	0.713656	1.02212	0.75188	0.638462	0.736597	0.89781	0.761702	0.942149	0.788177	1.69091	0.700637	0.928571	1.14894	0.763589	1.06573	0.80404	0.825737	0.787356	0.963964	0.9642	0.496583
376	Nonspot	0.849711	0.89172	0.67658	0.784483	0.857741	0.832599	1.87863	0.632035	0.887597	0.845679	0.792814	0.851648	0.75647	0.73224	0.813347	0.897366	0.818815	0.966292	0.919118	0.958791	0.973913	0.989583	1.23077	0.462428	1.10754	1.41944	0.586331	0.726872	1.03982	0.766917	0.588462	0.713287	0.905109	0.706383	0.933884	0.738916	2.1	0.719745	0.940476	1.17021	0.777996	1.0892	0.779798	0.809651	0.850575	0.936937	0.97852	0.47836
377	Nonspot	0.855491	0.923567	0.639405	0.813218	0.828452	0.707048	2.02023	0.640693	0.891473	0.882716	0.856287	0.89011	0.698076	0.775956	0.782065	0.926431	0.850174	1.11236	0.882353	0.947802	0.955435	0.973958	1.24176	0.450867	1.10553	1.425	0.600719	0.735683	1.01327	0.75188	0.588462	0.731935	0.89781	0.723404	0.950413	0.758621	2.20909	0.700637	0.85119	1.14468	0.75835	1.06573	0.783838	0.77748	0.810345	0.945946	1.00239	0.487472
378	Nonspot	0.806358	0.974522	0.684015	0.810345	0.828452	0.713656	1.96207	0.640693	0.891473	0.845679	0.807186	0.725275	0.832117	0.808743	0.702815	1.1208	0.787456	1.30899	0.870098	0.931319	1.02283	0.9375	1.32967	0.462428	1.01307	1.43889	0.582734	0.713656	0.969027	0.744361	0.588462	0.717949	0.905109	0.719149	0.92562	0.788177	2.12727	0.719745	0.916667	0.991489	0.760969	1.06573	0.79596	0.769437	0.775862	0.900901	0.98568	0.476841
398	Nonspot	0.66474	0.707006	0.665428	0.706897	0.853556	1.15198	1.31479	0.640693	0.988372	0.771605	0.989222	0.697802	0.7286	0.639344	0.688217	0.777475	0.912892	0.803371	0.889706	0.791209	0.784783	0.708333	1.07143	0.549133	0.998995	0.594444	0.600719	0.643172	0.986726	0.714286	0.588462	0.769231	0.824818	0.655319	0.818182	0.768473	2.90909	0.617834	0.196429	0.621277	0.043222	0.751174	0.561616	0.793566	0.706897	0.864865	0.909308	0.511769
399	Nonspot	0.65896	0.783439	0.63197	0.712644	0.857741	1.15859	1.44374	0.623377	0.984496	0.746914	1.13772	0.752747	0.731254	0.617486	0.711157	0.79564	0.926829	0.88764	0.887255	0.813187	0.856522	0.75	1.1044	0.49711	0.960804	0.597222	0.579137	0.651982	0.951327	0.721805	0.565385	0.741259	0.79562	0.642553	0.793388	0.758621	2.30909	0.649682	0.178571	0.646809	0.043222	0.746479	0.557576	0.796247	0.764368	0.882883	0.968974	0.520881
401	Nonspot	0.728324	0.863057	0.672862	0.672414	0.83682	1.01762	1.56005	0.606061	0.984496	0.833333	1.1006	0.71978	0.777704	0.661202	0.711157	0.8901	0.930314	0.853933	0.89951	0.815934	0.841304	0.723958	1.01099	0.543353	0.992965	0.641667	0.564748	0.740088	1.07522	0.744361	0.623077	0.745921	0.773723	0.740426	0.85124	0.817734	1.94545	0.694268	0.184524	0.693617	0.391618	0.779343	0.581818	0.798928	0.844828	1.02703	1.01193	0.539104
402	Nonspot	0.676301	0.818471	0.605948	0.672414	0.861925	1.01762	1.58534	0.597403	0.965116	0.833333	1.08503	0.697802	0.729927	0.699454	0.715328	0.84832	0.839721	0.882022	0.884804	0.868132	0.841304	0.708333	1.00549	0.543353	0.916583	0.602778	0.561151	0.687225	1.00885	0.714286	0.615385	0.689977	0.781022	0.710638	0.966942	0.79803	1.8	0.687898	0.208333	0.685106	0.53962	0.859155	0.553535	0.788204	0.798851	0.918919	0.973747	0.517844
404	Nonspot	0.751445	0.802548	0.657993	0.761494	0.891213	1.0022	1.56511	0.61039	0.976744	0.901235	0.912575	0.703297	0.688786	0.530055	0.773723	0.881017	0.8223	0.994382	0.867647	0.821429	0.819565	0.744792	0.978022	0.50289	0.914573	0.7	0.611511	0.700441	0.986726	0.729323	0.6	0.717949	0.781022	0.744681	0.809917	0.788177	1.96364	0.687898	0.208333	0.740426	0.641781	0.816901	0.581818	0.769437	0.798851	0.792793	1	0.48899
405	Nonspot	0.783237	0.789809	0.6171	0.784483	0.857741	0.960352	1.6359	0.601732	0.872093	0.851852	0.91018	0.708791	0.804247	0.52459	0.775808	0.879201	0.84669	0.994382	0.870098	0.917582	0.81087	0.744792	0.983516	0.566474	0.954774	0.727778	0.55036	0.678414	0.995575	0.714286	0.607692	0.731935	0.781022	0.744681	0.809917	0.817734	2.04545	0.66242	0.238095	0.770213	0.654879	0.840376	0.634343	0.825737	0.873563	0.981982	1.02864	0.490509
407	Nonspot	0.794798	0.789809	0.63197	0.775862	0.874477	0.931718	1.63085	0.588745	0.937984	0.901235	0.97006	0.769231	0.836098	0.546448	0.813347	0.808356	0.839721	0.882022	0.904412	0.980769	0.838043	0.817708	1.02198	0.514451	0.952764	0.797222	0.561151	0.687225	0.995575	0.759398	0.634615	0.694639	0.781022	0.821277	0.826446	0.778325	1.72727	0.66242	0.315476	0.808511	0.675835	0.840376	0.646465	0.806971	0.816092	1.00901	0.97136	0.476841
408	Nonspot	0.806358	0.789809	0.620818	0.787356	0.861925	0.865639	1.72946	0.619048	0.906977	0.87037	0.863473	0.747253	0.76576	0.639344	0.792492	0.837421	0.84669	0.865169	0.904412	1.07418	0.876087	0.828125	1.04396	0.520231	0.992965	0.819444	0.553957	0.700441	0.946903	0.796992	0.653846	0.666667	0.817518	0.787234	0.85124	0.778325	1.62727	0.617834	0.261905	0.846809	0.70334	0.910798	0.634343	0.798928	0.775862	0.945946	0.997613	0.492027
410	Nonspot	0.809249	0.83121	0.624535	0.795977	0.83682	0.865639	1.76485	0.636364	0.844961	0.82716	0.726946	0.681319	0.671533	0.672131	0.815433	0.861035	0.801394	0.859551	0.89951	0.991758	0.892391	0.796875	1.04945	0.462428	1.00503	0.916667	0.553957	0.700441	0.99115	0.699248	0.611538	0.648019	0.79562	0.73617	0.818182	0.748768	1.63636	0.598726	0.285714	0.940426	0.717747	0.901408	0.666667	0.702413	0.954023	0.90991	0.990453	0.490509
411	Nonspot	0.806358	0.812102	0.624535	0.787356	0.83682	0.859031	1.80025	0.627706	0.841085	0.833333	0.71976	0.802198	0.708693	0.748634	0.827946	0.939146	0.836237	1.01685	0.875	1.01374	0.945652	0.807292	1.07143	0.462428	1.01307	0.955556	0.57554	0.700441	0.977876	0.729323	0.596154	0.657343	0.817518	0.710638	0.826446	0.719212	1.70909	0.611465	0.285714	0.957447	0.750491	0.887324	0.646465	0.734584	0.764368	0.900901	0.952267	0.490509
413	Nonspot	0.815029	0.843949	0.66171	0.793103	0.832636	0.865639	1.85841	0.61039	0.875969	0.87037	0.688623	0.752747	0.599867	0.836066	0.840459	0.886467	0.811847	0.808989	0.835784	0.931319	1.06848	0.817708	1.26374	0.468208	1.01307	1.03611	0.57554	0.704846	0.915929	0.759398	0.592308	0.662005	0.781022	0.702128	0.842975	0.768473	2.02727	0.624204	0.309524	0.978723	0.738703	0.882629	0.650505	0.77748	0.781609	0.918919	0.949881	0.470767
414	Nonspot	0.817919	0.888535	0.66171	0.810345	0.841004	0.748899	1.67889	0.606061	0.906977	0.839506	0.711377	0.758242	0.671533	0.896175	0.727842	0.897366	0.811847	0.803371	0.875	0.936813	1.08261	0.848958	1.42308	0.468208	0.936683	1.075	0.564748	0.674009	0.929204	0.75188	0.557692	0.657343	0.751825	0.689362	0.826446	0.768473	2.10909	0.598726	0.25	0.914894	0.746562	0.901408	0.646465	0.75067	0.793103	0.90991	0.966587	0.47836
416	Nonspot	0.682081	0.808917	0.605948	0.646552	0.832636	1.09251	0.844501	0.61039	0.918605	0.691358	0.865868	0.10989	0.83079	0.688525	0.702815	0.739328	0.933798	0.792135	0.887255	0.164835	0.777174	0.729167	1.01099	0.473988	0.0482412	0.0944444	0.0971223	0.634361	0.889381	0.609023	0.419231	0.335664	0.467153	0.131915	0.636364	0.236453	1.3	0.152866	0.232143	0.131915	0.0537001	0.150235	0.125253	0.10992	0.741379	0.720721	0.918854	0.46773
417	Nonspot	0.67052	0.901274	0.624535	0.701149	0.8159	1.06608	0.852086	0.597403	0.856589	0.666667	0.826347	0.137363	0.8215	0.693989	0.663191	0.810173	0.993031	0.747191	0.803922	0.142857	0.877174	0.677083	1.0989	0.462428	0.0703518	0.122222	0.0971223	0.682819	0.862832	0.62406	0.403846	0.312354	0.437956	0.106383	0.628099	0.236453	1.36364	0.165605	0.220238	0.144681	0.048461	0.15493	0.133333	0.10992	0.770115	0.837838	0.945107	0.490509
418	Nonspot	0.66763	0.83758	0.594796	0.692529	0.832636	0.940529	0.932996	0.593074	0.864341	0.728395	0.943713	0.120879	0.80292	0.710383	0.721585	0.826521	0.996516	0.808989	0.808824	0.184066	0.776087	0.71875	1.03297	0.479769	0.0824121	0.1	0.0971223	0.660793	0.814159	0.571429	0.403846	0.312354	0.423358	0.110638	0.677686	0.236453	1.16364	0.165605	0.172619	0.123404	0.0471513	0.164319	0.129293	0.0991957	0.764368	0.864865	0.926014	0.482916
419	Nonspot	0.66474	0.834395	0.609665	0.672414	0.828452	0.982379	0.938053	0.606061	0.887597	0.746914	0.961677	0.10989	1.41473	0.672131	0.684046	0.857402	0.87108	0.780899	0.828431	0.148352	0.769565	0.692708	1.02747	0.508671	0.160804	0.0944444	0.0971223	0.669604	0.818584	0.586466	0.373077	0.307692	0.430657	0.106383	0.595041	0.246305	1.1	0.165605	0.190476	0.123404	0.043222	0.15493	0.121212	0.0965147	0.764368	0.873874	0.899761	0.502658
420	Nonspot	0.760116	0.929936	0.605948	0.678161	0.845188	0.993392	0.844501	0.575758	0.906977	0.783951	1.01437	0.159341	1.03384	0.661202	0.675704	0.899183	0.888502	0.814607	0.79902	0.167582	0.784783	0.708333	1.04945	0.485549	0.275377	0.0722222	0.0935252	0.665198	0.845133	0.556391	0.346154	0.307692	0.467153	0.110638	0.661157	0.246305	1.07273	0.152866	0.196429	0.123404	0.0445318	0.169014	0.129293	0.0991957	0.775862	0.855856	0.930788	0.470767
422	Nonspot	0.783237	0.878981	0.60223	0.738506	0.83682	0.962555	0.97598	0.571429	0.899225	0.808642	0.822754	0.576923	0.974121	0.579235	0.765381	0.831971	0.923345	0.803371	0.808824	0.115385	0.781522	0.6875	1.0989	0.49711	0.343719	0.0972222	0.0971223	0.678414	0.809735	0.556391	0.326923	0.307692	0.467153	0.102128	0.603306	0.236453	1.10909	0.146497	0.357143	0.123404	0.048461	0.159624	0.141414	0.0965147	0.793103	0.882883	0.976134	0.461655
423	Nonspot	0.786127	0.882166	0.591078	0.758621	0.874477	0.931718	1.00379	0.601732	0.945736	0.808642	0.832335	0.587912	0.918381	0.568306	0.759124	0.853769	0.905923	0.853933	0.803922	0.208791	0.815217	0.697917	1.03846	0.508671	0.38191	0.102778	0.0971223	0.682819	0.827434	0.548872	0.315385	0.30303	0.416058	0.0978723	0.578512	0.236453	1.18182	0.152866	0.297619	0.123404	0.0497708	0.164319	0.145455	0.0965147	0.816092	0.936937	0.973747	0.451025
424	Nonspot	0.794798	0.824841	0.598513	0.761494	0.824268	0.977974	1.07712	0.571429	0.852713	0.796296	0.796407	0.604396	1.04579	0.535519	0.777894	0.864668	0.878049	0.842697	0.813725	0.118132	0.811957	0.78125	1.04945	0.462428	0.436181	0.102778	0.0935252	0.665198	0.814159	0.533835	0.307692	0.30303	0.445255	0.106383	0.545455	0.226601	1.11818	0.159236	0.261905	0.123404	0.0458415	0.159624	0.145455	0.0991957	0.804598	0.954955	0.973747	0.455581
425	Nonspot	0.777457	0.805732	0.598513	0.770115	0.845188	0.865639	1.14791	0.575758	0.841085	0.820988	0.844311	0.840659	1.2223	0.57377	0.744526	0.748411	0.811847	0.769663	0.862745	0.17033	0.877174	0.8125	1.10989	0.462428	0.430151	0.1	0.0971223	0.651982	0.783186	0.593985	0.307692	0.312354	0.489051	0.0978723	0.578512	0.226601	1.13636	0.159236	0.25	0.12766	0.048461	0.164319	0.149495	0.0991957	0.775862	0.882883	0.99284	0.463174
426	Nonspot	0.786127	0.818471	0.605948	0.781609	0.845188	0.806167	1.16561	0.597403	0.833333	0.759259	0.85509	0.692308	0.751161	0.606557	0.782065	0.804723	0.756098	0.837079	0.884804	0.357143	0.905435	0.838542	1.16484	0.456647	0.442211	0.0972222	0.0935252	0.651982	0.769912	0.586466	0.292308	0.307692	0.569343	0.102128	0.528926	0.216749	1.06364	0.152866	0.220238	0.119149	0.0445318	0.159624	0.137374	0.107239	0.770115	0.90991	0.980907	0.485953
428	Nonspot	0.791908	0.834395	0.643123	0.767241	0.853556	0.872247	1.2086	0.619048	0.790698	0.802469	0.762874	0.642857	0.773723	0.73224	0.757039	0.933697	0.777003	1.03371	0.840686	0.302198	0.894565	0.770833	1.20879	0.439306	0.456281	0.1	0.0935252	0.69163	0.734513	0.541353	0.323077	0.307692	0.525547	0.0978723	0.190083	0.206897	1.12727	0.140127	0.261905	0.123404	0.0471513	0.164319	0.145455	0.101877	0.781609	0.855856	0.959427	0.458618
429	Nonspot	0.800578	0.863057	0.64684	0.798851	0.811715	0.748899	1.34766	0.601732	0.813953	0.796296	0.731737	0.703297	0.610484	0.885246	0.777894	0.850136	0.790941	0.797753	0.811275	0.277473	0.918478	0.802083	1.26374	0.473988	0.468342	0.0972222	0.0971223	0.651982	0.712389	0.548872	0.288462	0.30303	0.547445	0.0978723	0.206612	0.216749	1.12727	0.159236	0.267857	0.12766	0.048461	0.164319	0.141414	0.364611	0.775862	0.891892	0.935561	0.47836
430	Nonspot	0.760116	0.878981	0.643123	0.847701	0.8159	0.73348	1.39064	0.61039	0.825581	0.796296	0.752096	0.714286	0.781685	0.983607	0.76121	0.888283	0.766551	1.03933	0.833333	0.104396	0.994565	0.75	1.32418	0.468208	0.484422	0.0972222	0.0971223	0.669604	0.699115	0.56391	0.315385	0.298368	0.562044	0.0978723	0.214876	0.216749	1.11818	0.165605	0.261905	0.131915	0.048461	0.159624	0.157576	0.0938338	0.781609	0.864865	0.928401	0.451025
431	Nonspot	0.809249	0.878981	0.628253	0.807471	0.83682	0.748899	1.37295	0.614719	0.837209	0.808642	0.766467	0.697802	0.483079	1.18579	0.923879	0.8901	0.752613	0.741573	0.833333	0.10989	1.08696	0.802083	1.54396	0.462428	0.500503	0.0861111	0.0971223	0.651982	0.690265	0.56391	0.265385	0.312354	0.459854	0.0978723	0.214876	0.206897	1.23636	0.159236	0.232143	0.131915	0.0471513	0.13615	0.145455	0.0991957	0.781609	0.900901	0.968974	0.46773
432	Nonspot	0.930636	0.93949	0.63197	0.778736	0.832636	0.687225	1.16056	0.584416	0.813953	0.820988	0.737725	0.697802	0.623756	1.34973	0.748697	0.855586	0.770035	0.775281	0.860294	0.107143	1.13478	0.822917	1.67033	0.468208	0.498492	0.0888889	0.0971223	0.638767	0.668142	0.556391	0.265385	0.30303	0.59854	0.0978723	0.22314	0.216749	1.21818	0.152866	0.232143	0.13617	0.0445318	0.15493	0.145455	0.107239	0.833333	0.882883	0.937947	0.447988
415	IgA200-NonSpot	0.705202	0.656051	0.594796	0.675287	0.828452	1.0859	0.773704	0.584416	0.848837	0.753086	0.902994	0.126374	0.764433	0.715847	0.717414	0.757493	0.930314	0.780899	0.845588	0.145604	0.817391	0.729167	1.11538	0.468208	0.0542714	0.0805556	0.0971223	0.859031	0.615044	0.609023	0.488462	0.340326	0.459854	0.225532	0.743802	0.226601	1.14545	0.178344	0.25	0.12766	0.0445318	0.14554	0.121212	0.10992	0.908046	0.891892	0.840095	0.53303
421	IgA400-Nonspot	0.716763	0.742038	0.579926	0.718391	0.853556	1.05727	0.852086	0.554113	0.910853	0.814815	1.01557	0.703297	0.898474	0.628415	0.719499	0.846503	0.850174	0.808989	0.840686	0.151099	0.826087	0.697917	1.1044	0.485549	0.351759	0.0833333	0.0935252	0.832599	0.769912	0.548872	0.376923	0.30303	0.50365	0.106383	0.727273	0.236453	1.38182	0.165605	0.363095	0.119149	0.0419122	0.15493	0.129293	0.0938338	0.867816	0.927928	0.830549	0.523918
427	IgA600-Nonspot	0.783237	0.710191	0.63197	0.813218	0.824268	0.819383	0.890013	0.593074	0.77907	0.790123	0.863473	0.857143	0.834771	0.84153	0.736184	0.855586	0.811847	0.814607	0.862745	0.195055	0.876087	0.822917	1.21978	0.450867	0.430151	0.0833333	0.0935252	1.00441	0.637168	0.556391	0.342308	0.317016	0.518248	0.102128	0.272727	0.216749	1.14545	0.165605	0.297619	0.114894	0.0419122	0.14554	0.141414	0.0991957	1.01724	0.945946	0.906921	0.529992
4	IgG200-400-human	3.06069	10.0382	10.5613	0.0804598	0.112971	0.0462555	4.11125	0.454545	0.108527	0.154321	1.40958	6.1044	3.49436	19.8852	0.244004	0.239782	12.4286	1.07865	0.732843	7.89286	3.38696	0.1875	13.7198	0.352601	6.3598	7.46944	0.557554	11.2643	9.81858	0.526316	10.4192	0.685315	0.919708	0.710638	23.7438	0.738916	1.14545	12.242	10.619	9.4	3.92403	7.19249	5.88687	0.664879	10.6552	17.9279	4.5895	2.10023
400	IgG200-human-Nonspot	4.34393	11.5924	11.8513	0.698276	0.857741	1.02643	5.59039	0.606061	0.976744	0.783951	3.22395	13.6703	5.17186	21.3388	0.736184	0.875568	14.2474	0.893258	0.887255	6.99451	4.59022	0.708333	15.4176	0.526012	6.43819	8.91111	0.582734	13.3524	12.3097	0.75188	13.7923	0.717949	0.832117	0.67234	23.6364	0.758621	1.8	12.0828	10.5119	10.2596	2.86575	7.43192	6.65859	0.766756	15.6954	17.7748	6.10024	3.35611
10	IgG400-600-human	1.69653	5.86624	5.5948	2.31034	2.60669	1.38987	2.48546	3.00866	2.77132	4.11728	0.863473	3.04396	2.08892	8.57923	2.7049	2.03815	6.54007	7.03371	3.80147	4.99725	1.62283	6.98958	9.06593	5.62428	3.00302	4.025	3.97122	5.44053	6.12389	7.89474	5.63846	4.62005	6.18978	3.57872	9.59504	8.31527	6.6	6.91083	7.32143	5.71915	2.33399	4.59624	4.10505	2.14477	6.05747	7.69369	2.19809	1.22855
406	IgG400-human-Nonspot	2.70231	7.14331	6.829	0.807471	0.853556	1.03524	3.91656	0.593074	0.837209	0.851852	2.17246	8.27473	3.35236	11.8361	0.832117	1.07357	8	1.03371	0.919118	4.99176	2.84457	0.739583	13.0604	0.531792	4.33367	4.99167	0.568345	7.88987	7.38496	0.766917	7.30385	0.708625	0.80292	0.748936	13.3058	0.788177	1.97273	6.02548	5.3631	5.53617	2.66667	5.11268	4.11717	0.817694	8.01724	9.8018	4.12172	2.08504
1	IgG40-60-mouse	0.421965	3.00318	2.05576	0.571839	0.841004	0.46696	0.738306	1.15152	1.00775	0.925926	0.323353	2.2967	1.28334	4.63934	1.55579	1.18983	2.86411	4.3764	2.125	3.21154	1.04348	3.89062	6.84066	2.86127	1.67035	1.93889	1.96043	2.85022	2.71239	4.07519	2.59231	2.64802	3.41606	2.20851	4.70248	5.03448	3.62727	4.02548	3.83929	3.38723	1.50491	2.32394	1.97576	1.3378	1.76437	2.42342	0.572792	0.411541
397	IgG40-mouse-NonSpot	1.20231	3.28344	2.7881	0.672414	0.794979	1.1652	1.41087	0.597403	0.976744	0.833333	1.66826	2.41209	1.57001	4.81967	0.771637	0.781108	3.1324	0.792135	0.867647	2.42582	1.77174	0.723958	5.76923	0.49711	2.14874	1.86389	0.582734	3.27753	3.01327	0.699248	2.89615	0.759907	0.854015	0.651064	4.73554	0.758621	2.25455	4.3758	1.97024	1.90638	0.491159	2.19718	1.99192	0.758713	2.5	2.82883	1.43198	1.00683
16	IgG600-200-human	1.74566	5.09236	4.02974	5.72989	6.94142	3.97137	1.83312	7.58874	8.54264	11.9753	0.614371	3.71429	1.48109	8.53552	7.48488	5.94005	4.94774	15.7022	7.91176	3.91758	1.18478	19.0521	8.67582	14.289	2.09648	3.28333	9.08993	4.03084	3.81858	20.3233	4.18846	11.2401	15.146	8.30638	7.38017	17.6453	15.9545	5.19745	5	4.08936	2.241	3.53521	3.00202	4.85255	3.62069	6.0991	1.81384	1.03265
412	IgG600-human-Nonspot	2.28902	5.61465	4.81041	0.821839	0.849372	0.753304	2.73831	0.623377	0.875969	0.858025	1.73772	6.23077	2.85999	8.94536	0.832117	0.89555	5.83624	0.825843	0.85049	3.85989	2.23913	0.802083	8.03297	0.485549	3.10151	3.23056	0.568345	5.6652	5.51327	0.721805	4.83846	0.657343	0.79562	0.702128	9.23967	0.738916	2.09091	6.32484	4.08929	4.25106	2.02358	4.0892	3.73737	0.761394	6.17816	8.3964	3.11695	1.69628
7	IgG60-80-mouse	0.239884	1.73885	0.315985	0.494253	0.552301	0.288546	0.348925	1.02165	0.755814	0.839506	0.116168	0.752747	0.538819	2.34973	1.39103	0.868302	1.55052	3.52247	1.96814	2.02473	0.506522	2.61979	2.73077	2.03468	1.08342	1.29722	1.58273	0.30837	0.446903	3.10526	1.89231	2.30303	2.46715	1.6766	2.69421	3.55665	2.74545	2.35032	2.125	1.02553	1.22855	1.67606	1.15152	1	0.201149	0.468468	0.26969	0.162491
403	IgG60-mouse-Nonspot	1.22543	2.60828	2.05204	0.70977	0.874477	1.06167	1.52465	0.632035	0.984496	0.845679	1.41437	2.53297	1.29131	3.5847	0.757039	0.830154	2.8223	0.904494	0.784314	1.86538	1.52935	0.713542	3.96703	0.526012	1.55176	1.34444	0.571942	2.78855	2.19912	0.75188	2.18846	0.727273	0.781022	0.761702	4.28099	0.788177	1.79091	3.17197	1.6131	1.68936	1.05305	1.66667	1.5798	0.769437	1.98851	2.32432	1.41527	0.856492
13	IgG80-100-mouse	0.375723	1.59873	1.11152	0.304598	0.380753	0.242291	0.460177	0.683983	0.437984	0.839506	0.180838	0.934066	0.56138	3.03825	0.823775	0.608538	1.88153	2.51685	1.22059	1.85714	0.440217	2.27083	2.98901	1.30058	0.886432	1.18611	1.21223	1.19383	1.46903	2.12782	1.86154	1.51981	2.60584	1.39149	2.5124	2.59113	2.2	2.21019	2.43452	1.42553	1.22724	1.57746	1.29697	0.873995	0.948276	1.33333	0.389021	0.274867
409	IgG80-mouse-Nonspot	1.0289	2.1465	1.84387	0.781609	0.845188	0.894273	1.57269	0.614719	0.906977	0.839506	1.17006	2.13187	1.22893	2.85792	0.821689	0.859219	2.62021	0.825843	0.909314	1.82967	1.67391	0.822917	3.61538	0.479769	1.35477	1.14444	0.568345	2.42731	1.70354	0.75188	1.83077	0.689977	0.773723	0.774468	3.14876	0.768473	1.61818	2.5414	1.50595	1.61702	1.1539	1.5493	1.43434	0.753351	1.81034	2.32432	1.32697	0.788155
43	6E1	1.19364	0.971338	1.11896	0.0977011	1.00837	0.453744	0.915297	0.982684	0.972868	0.808642	0.978443	0.967033	0.115461	1.19126	1.12826	0.855586	1.09756	0.876404	0.980392	1.16209	0.0586957	0.802083	0.89011	0.988439	1.06332	0.758333	1.19784	0.947137	0.969027	1.05263	1.00769	1.13287	1.14599	1.02128	1	1.0936	0.918182	1	0.988095	1.02979	1.0465	1.04225	1.05051	1.00268	0.862069	0.900901	0.926014	0.938497
259	6E1	1.08671	0.949045	1.04089	1.0431	1.05858	0.947137	1.10999	1.22944	0.996124	1	1.03593	0.961538	1.10153	1.08743	1.18874	0.89555	0.651568	0.966292	1.0098	1	1.0663	0.875	0.972527	1.08092	1.06533	0.975	1.15468	1.04846	1.07522	1.09023	1.03462	1.13287	1.05109	1.02979	0.942149	1.16256	1.06364	0.961783	1.1131	1.08085	1.01768	1.03286	0.981818	1.01609	1.08621	1.01802	1.05251	1.1511
139	6E2	0.985549	1.12739	1.03346	1.05172	1.08368	1.10573	0.892541	0.948052	0.945736	0.987654	0.966467	1.07143	1.34174	1.30055	1.34515	0.877384	1.03136	0.94382	1.10294	1.08791	1.05652	1.54688	1.14835	0.947977	1.1397	1.21944	0.892086	1.02203	1.10177	1.09023	1.06538	1.00699	1.0073	1.05106	1.04132	1.02463	0.854545	1.09554	0.904762	0.92766	1.07531	1.07042	1.08687	1.03485	1.05172	1.01802	1.05251	1.31967
93	6E4	0.936416	0.933121	0.944238	0.965517	0.983264	1.07048	1.00885	1.77489	1.10465	0.888889	1.13892	1	0.942269	1.01639	1.14286	1.15713	0.97561	0.988764	1.01716	1.10165	1.03478	1.08333	0.961538	1.00578	0.966834	0.661111	0.94964	0.960352	0.80531	1.01504	1.06154	1.0303	1.0438	1.02979	1.05785	1.05419	0.890909	0.936306	1.05952	0.808511	0.977079	1	1.0101	1.07775	0.948276	1	1.10024	1.02506
309	6E4	0.982659	1.05096	1.14126	1.03161	1.00837	1.06608	0.978508	2.09524	1.12016	1.12346	1.03234	0.994505	1.06437	0.978142	1.38478	0.870118	1.10453	1.09551	1.00245	0.958791	1.11413	1.08333	0.884615	1.22543	1.08342	0.736111	1.07914	1.02643	0.889381	1.03008	1.10385	1.08159	1.15328	1.08511	1.06612	1.10345	0.927273	0.974522	1.2619	0.965957	0.983628	0.981221	1.00202	1.10992	1.02874	0.945946	1.02625	1.21488
42	6E5a	1.2341	1.23885	1.16357	0.798851	0.979079	0.462555	0.844501	0.861472	1.08527	0.950617	1.18922	0.989011	0.123424	1.11475	0.932221	0.821072	1.02091	0.988764	1.01471	1.07418	0.0597826	0.838542	0.862637	1.15029	1.05126	0.852778	1.22662	0.938326	1.0177	1.03008	1.1	1.08159	1.0219	1.07234	0.966942	1.01478	0.927273	1.00637	0.928571	0.791489	0.962672	0.934272	0.993939	0.989276	0.770115	0.855856	1.00239	1.02506
258	6E5a	1.15607	1.12739	1.32714	1.00575	1.05439	0.960352	1.18584	1.27706	1.11628	1.11728	1.04192	0.972527	1.071	1.09836	1.2513	0.982743	1.09756	1.05618	1.0098	0.991758	1.36848	0.963542	0.906593	1.14451	1.02513	0.908333	1.23741	1.03965	1.12389	1.06767	1.05769	1.13753	1.0365	1.08936	0.942149	1.05419	1.08182	1.12739	1.19048	0.991489	1.02161	0.971831	0.949495	0.965147	1.01149	0.972973	0.995227	1.09795
118	6E5b	0.846821	0.923567	1.00372	1.07471	1.02929	0.894273	1.26169	1.19481	1.03876	1.02469	1.02515	1.01099	1.01128	1.18579	1.2513	1.65849	0.923345	1.19663	0.985294	1.09066	1.06522	1.17708	1.05495	1.02312	1.06935	0.8	1.04676	1.12335	0.792035	0.962406	1.07308	0.983683	0.985401	1	1.01653	1.03448	0.872727	0.923567	0.928571	0.995745	1.08317	1.03756	1.05455	1.02145	0.977011	1.03604	0.976134	0.94609
334	6E5b	1.03468	1.03503	1.01115	1.06322	1.02929	1.15198	0.932996	1.30736	1.04651	1.12346	1.02156	1.02747	1.07896	1.05464	1.35975	0.966394	1.05226	1.87079	1.06618	0.967033	1.10217	1.13021	1.08242	1	0.900503	1.20833	1.70144	1.02203	1.05752	0.969925	1.12308	1.01166	1.0365	1.00851	1	1.01478	1.03636	1.1465	1.0119	1.02553	0.958743	0.962441	0.99798	1.02145	1.02299	1.03604	1.01432	1.14958
88	6E6	1.04624	1.06688	1.05948	0.954023	1.19665	0.876652	0.99115	1.19913	1.01163	1.04321	0.907784	1.33516	1.88321	1.04918	1.43691	1.01181	1.07666	1.0618	0.960784	0.978022	1.0163	1.42188	1.08791	0.924855	1.12161	1.11944	1.11871	1.09692	1.11062	1.01504	1.19231	0.960373	0.978102	1.00851	1.03306	0.995074	0.818182	1.12102	1.3631	1.09787	1.11329	1.05634	1.08283	1.24397	0.948276	0.990991	0.98568	1.42597
304	6E6	1	1.19108	1.10409	1.04885	1.22176	1.07048	1.13274	1.12554	1.04264	1.04321	0.930539	1.19231	1.77306	1.09836	1.47654	1.12262	1.11847	1.06742	0.973039	0.953297	1.1837	1.51042	1.09341	0.976879	1.08342	1.12222	1.32374	1.17181	0.973451	0.954887	1.19615	0.974359	0.956204	1.05957	1.01653	1.02463	1.07273	1.40127	1.14881	0.944681	1.13032	1.01408	1.11515	1.0134	1.08046	1.04505	1.03819	1.4533
98	6E7	1.17341	1.15287	1.28625	0.968391	1.07531	1.12775	1.09735	1.35931	1.02326	1.07407	1.05988	1	1.21964	1.11475	1.34724	0.966394	1.06272	0.994382	1.01716	1.12637	1.1163	1.04167	0.989011	1.09827	1.03317	0.866667	1.21942	1.09692	1.03097	1.02256	1.14231	1.05828	1.10219	1.08936	1.03306	1.01478	0.8	0.968153	0.982143	1.00851	1.01244	1.07042	1.05455	1.12064	0.977011	0.972973	0.997613	0.994685
314	6E7	1.14162	1.13057	1.12268	1.00862	1	1.04626	0.973451	1.16017	1.13566	1.12346	1.02156	0.978022	1.34705	0.983607	0.984359	1.05177	0.993031	0.955056	0.985294	1.01099	1.15761	0.96875	0.961538	1.19075	1.04925	0.966667	1.06115	1.11013	0.977876	1.04511	1.12692	1.02564	1.0219	0.957447	1.02479	1.03448	1.13636	1.01274	1.2619	1.09787	1.0334	1.07042	1.04646	1.05362	1	1.00901	1.03103	1.51557
134	6L1	1.16185	1.54777	3.13755	1.1408	1.30126	0.953744	1.83818	3.25108	0.922481	1.05556	0.962874	1.16484	2.28666	1.40437	2.88843	1.13896	2.9547	1.29775	1.09559	2.00275	2.1913	1.60938	1.18132	1.03468	0.920603	1.26111	1.33813	1.27753	1.57522	1.04511	1.00769	1.02098	1.17518	1	1.27273	1.15271	0.854545	2.28025	1.32143	1.68936	1.34381	1.01878	1.02626	1.12869	1.12644	1.06306	1.11217	5.05695
349	6L1	1.37572	1.20382	1.36803	1.08046	1.03347	1.29956	1.09229	1.5974	1.06977	1.11728	1.09581	1.07143	1.24486	1.22951	1.15328	0.888283	2.64111	2.52809	1.51716	1.98626	1.25543	1.61458	1.11538	1.15607	0.922613	1.03056	1.22302	1.10132	1.0708	1	1.21154	1.04895	1.16058	1.04255	1.04132	1.14286	0.990909	1.06369	1.06548	1.09362	0.998035	1.00939	1.07071	1.08847	1.17816	1.07207	1.14797	1.33941
350	6L1	1.27168	1.24841	1.14498	1.03736	1.03766	1.11454	1.11504	1.7619	1.00388	1.12963	1.1018	1.05495	1.44924	1.16393	1.3097	1.04632	2.4007	2.83146	1.35049	1.39835	1.33587	1.53125	1.07692	1.12139	0.870352	0.975	1.24101	1.07048	0.995575	1.02256	1.14231	1.0676	1.17518	1.01702	1.06612	1.04433	0.990909	1.32484	1.08929	1.00426	1.02423	0.971831	0.981818	1.05094	1.31034	1.05405	1.12888	1.41078
61	6L2	1.19942	1.20382	1.19331	1.01437	1.02092	0.980176	0.922882	1.40693	1.06589	1.09259	0.953293	1.03846	1.4426	1.03279	1.15328	0.919164	1.15331	0.904494	1.22059	1.10714	0.0597826	1.01042	0.901099	1.06936	1.11558	0.886111	1.28417	1.01762	1.00442	0.984962	1.12692	1.00699	1.0073	1.04255	1.05785	1.00493	0.972727	0.974522	0.970238	0.782979	1.01375	1.02347	1.08283	1.01072	0.971264	0.981982	0.952267	1.0038
277	6L2	1.14162	1.02866	1.1487	1.0546	1.03766	0.594714	0.996207	1.80519	1.05426	1.14198	0.996407	1.02198	1.22097	1.00546	1.30761	0.971844	1.08711	0.949438	1.39706	0.975275	1.25326	1.01042	0.972527	1.09249	0.916583	0.994444	1.38849	0.982379	0.942478	1	1.09231	1.07226	1.0146	1.02553	0.933884	1.10345	1.01818	1.02548	1.08333	1.03404	1.03471	1.00939	1.0101	1.04021	1.06322	1.03604	1.07637	1.1754
128	11E1	3.09538	7.75796	5.07063	0.997126	1.0251	0.995595	1.32996	0.952381	1.07752	1.04938	1.04551	0.978022	1.2223	1.16393	0.880083	1.30064	1.09059	1.03933	1.02206	0.92033	1.17283	0.911458	0.901099	1.10405	1.08342	1.02778	1.08273	0.982379	0.946903	1.21053	0.984615	1.10956	1.32847	1.08511	1.05785	1.17241	0.863636	1.11465	1.04167	0.795745	0.983628	0.985915	1.03434	1.4504	0.925287	1.06306	1.05251	1.17084
343	11E1	2.90751	8.35032	6.91078	0.982759	0.882845	0.900881	1.09735	0.896104	1.02326	1.04321	1.03832	0.978022	1.09754	0.907104	0.88634	1.01544	1.01045	0.983146	1.06863	0.837912	1.11196	1.3125	0.934066	1.15607	1.15176	0.672222	1.15468	0.982379	0.845133	1.12782	1.01923	1.03963	0.948905	0.987234	1.07438	0.985222	0.854545	1.02548	0.964286	0.953191	0.940406	1.03756	0.969697	1.12869	1.01149	0.936937	0.954654	1.07517
344	11E1	2.67341	8.34395	5.31227	0.867816	0.987448	1	1.06953	1.12987	1.04264	1.11111	0.91018	0.961538	1.26211	0.967213	0.871741	1.27339	1.0662	1.0618	1.01961	0.854396	1.13043	1.13542	0.901099	1.13873	1.20201	0.847222	1.07554	0.876652	0.924779	1.05263	1.01154	1.11422	1.13139	1.0383	1.12397	1.1133	0.8	0.987261	0.988095	0.970213	0.982318	0.910798	0.993939	1.34853	1.03448	0.963964	1.00239	1.48368
37	11E2	1.23988	1.03185	1.30483	0.813218	0.916318	0.678414	1.00379	0.848485	1.06202	0.907407	1.01078	0.923077	0.0875912	0.95082	1.35141	0.788374	0.986063	1.12921	1.24265	1.05495	0.0663043	1.16667	0.82967	1.01156	0.81206	0.769444	1.17986	0.929515	0.836283	1.00752	1.04615	1.06294	1.0073	0.974468	1	1.06404	0.854545	1.03822	0.821429	0.92766	0.984938	0.953052	0.989899	1.02145	0.798851	0.837838	0.97136	1.27715
253	11E2	1	1.01592	1.28996	0.954023	1.02092	1.13877	0.963338	1.51082	1.04651	1.08642	1.01796	0.928571	1.07366	0.912568	1.40146	1.13896	1.0662	1.10674	1.09314	0.936813	1.12609	1.40625	0.89011	1.15607	1.12161	0.738889	1.42806	1	0.915929	1.03759	1.02308	1.15152	1.20438	1.04681	0.958678	1.0936	0.927273	0.866242	1.05952	0.995745	1.03209	0.910798	1.07475	1.17158	1.01724	0.918919	1.03819	1.42445
72	11E4	0.99711	1.21656	0.947955	1.06897	1.03766	0.944934	0.87737	1.26407	0.957364	1.03704	0.879042	0.994505	0.928998	1.22404	1.37435	0.919164	0.993031	1.03933	0.901961	0.909341	0.931522	0.989583	0.989011	1.15029	0.80603	1.07778	1.17626	1.04846	0.973451	0.962406	1.05385	0.969697	0.963504	0.923404	0.950413	1.10345	1.21818	1.21019	1.08929	0.838298	1.03864	1.00939	1.06667	0.949062	0.890805	0.963964	0.921241	1.11465
288	11E4	1.18786	1.13376	1.28996	1.08621	0.983264	0.988987	1.04425	1.24675	1.02326	0.950617	0.891018	1.03297	1.23291	1.06011	1.16163	0.89555	1.01045	1.20787	157.235	0.868132	1.13152	1.14062	1.33516	1.01156	0.8	1.20833	1.02158	1.03965	1.0177	1.01504	1.12308	0.960373	1.11679	0.987234	1.09917	1.04433	1.14545	1.29299	1.47024	0.914894	1.0871	0.995305	1.04242	0.895442	1.02299	1.02703	0.954654	1.77828
66	11E5a	0.930636	1.11146	0.739777	1.05747	0.987448	1.02643	0.925411	1.07792	1.02326	0.981481	0.923353	1.07143	0.976775	1	1.30553	0.959128	0.97561	0.853933	0.928922	0.972527	0.716304	1.04688	0.972527	0.982659	1.14573	1.01944	1.07194	1	0.924779	1.02256	1.06923	1.01632	0.905109	1.09787	0.983471	1.01478	1.08182	0.828025	1.05357	1.02979	0.998035	1.01408	1.06263	1.0563	0.896552	0.990991	0.99284	0.982536
282	11E5a	0.962428	0.942675	0.869888	1.05172	0.953975	0.938326	1.05436	1.44589	1.13178	1.04321	0.91497	1.08791	0.882548	0.907104	1.24505	1.21163	0.972125	0.994382	0.943627	0.980769	1.05978	1.11458	0.961538	1.02312	0.80804	1.025	1.30935	1.18943	0.933628	1	1.15	1.02098	0.948905	1.08085	1	0.975369	1.12727	1.11465	0.958333	1	1.11329	0.971831	1.07475	1.01877	1.16667	1.05405	1.0358	1.07062
120	11E5b	0.898844	1.08917	0.929368	1	1.0251	0.942731	1.08723	0.900433	1.05814	1.01235	0.958084	1.02747	1.071	1.30601	1.05109	1.07175	0.961672	0.88764	0.990196	1.06593	0.990217	0.885417	1.07143	1.07514	1.2201	1.16667	1.1259	1.05286	1	0.977444	1.00769	0.927739	1.0073	1.04255	0.975207	1.04433	1.07273	0.949045	1.04167	1.12766	1.00065	1.08451	1.04242	1.10724	1.04023	1.01802	0.9642	0.918755
336	11E5b	1.14451	0.977707	0.888476	1.00575	0.941423	1.0859	0.978508	1.19913	0.891473	1.02469	0.91018	1.06593	1.05375	1.1694	1.04067	0.942779	0.965157	0.960674	0.926471	0.96978	1.08804	1	1.09341	0.971098	1.0794	1.20278	1.14029	1.02203	1.0708	0.969925	1.05769	0.997669	1.0219	0.944681	1.08264	0.955665	1.03636	0.961783	1.09524	1.02979	1.01768	1.06103	0.99798	0.994638	1.01149	1.03604	1.00477	0.924829
67	11E6	1.10983	1.19108	1.29368	0.905172	1.0251	0.973568	0.940582	0.904762	1.01938	0.975309	0.930539	1.04945	1.43464	1.0765	1.13869	0.88465	1.01045	1.11798	1.03922	1.09066	0.852174	1.84375	0.934066	1.06358	1.21608	1.18611	0.989209	1.12775	1.09292	1.05263	1.13462	1.00699	0.978102	1.10213	0.991736	1.04433	1.03636	1.08917	1.11905	1.17447	1.05174	1.07042	1.07879	0.951743	0.908046	0.972973	1.03103	1.17844
283	11E6	1.07803	1.0414	1.12268	1.03448	1.10879	0.964758	0.935525	0.909091	1.0814	1	0.873054	1.1044	1.18514	1.05464	1.00521	0.959128	1.03136	1.30337	1.0098	1	1.12065	2.24479	1.02747	0.942197	0.978894	1.18333	0.859712	1.12775	1.0885	1.21053	1.04231	1.10023	1.0365	1.06383	0.991736	0.985222	1.17273	1.12739	1.04167	1.1617	1.12115	1.01408	1.13535	0.919571	1	1.07207	1.01432	1.53227
113	11E7	0.893064	0.923567	0.851301	1.0977	0.979079	1.0815	1.54741	0.969697	1.13178	1.04938	1.01677	1	0.902455	1.17486	0.869656	1.1753	1.01045	1.09551	1.07108	1.15385	0.988043	1.00521	1	1.07514	0.976884	1.04444	1.44964	0.947137	1.04867	0.992481	0.938462	1.10956	1.08029	1.0383	1	1.04433	0.927273	0.949045	1.07143	0.804255	0.898494	1	1.0101	1.08579	0.948276	1.09009	1.04296	0.780562
329	11E7	0.976879	1.05096	0.877323	1.26724	1.06276	1.0837	0.99115	1.2684	0.988372	1.14815	1.11497	1.01099	0.901128	0.972678	1.05944	1.03724	0.986063	1.05618	1	1.03297	1.12826	1	0.956044	1.11561	1.04121	1	1.19065	0.982379	1.00885	1.08271	1.09615	1.14219	1.10219	1.05957	0.991736	1.06404	0.972727	0.993631	1.10714	1.07234	0.969221	1.01408	0.941414	1.05898	1.03448	1	1.05251	0.918755
108	11L1	1.1474	1.47771	1.42751	1.05747	1.07113	0.922907	1.66372	1.27273	0.883721	1.10494	0.887425	1.08791	1.1639	1.10929	1.22211	1.13896	2.28571	1.10112	0.987745	1.32143	1.06196	1.27604	1.39011	1.16763	0.958794	1.11667	0.989209	1.15859	1.04867	0.984962	1.18462	0.960373	1.15328	1	1.09917	1.05419	1.23636	3.17197	1.80952	1.07234	1.07138	1.03286	1.12323	0.927614	1.12644	1.01802	1.05728	1.07821
324	11L1	1.22254	1.4586	1.48327	1.06322	1.02092	0.830396	0.988622	1.16017	0.965116	1.21605	1.01317	1.02198	1.5501	1.04372	1.00313	0.948229	2.89199	1.33146	1.1299	1.18407	1.20652	1.72396	1.4011	1.11561	0.834171	1.15	0.845324	1.01762	1.0531	0.984962	1.17692	0.969697	1.10219	1.02979	1.05785	0.985222	1.17273	0.955414	1.16071	0.902128	1.11591	0.985915	1.02222	0.882038	1.1092	1.01802	1.06444	0.851936
92	11L2	1.05202	0.958599	1.23048	1.00575	1.159	1.12335	1.01391	1.54113	1.06202	1.04938	1.10539	0.956044	1.53816	1.04918	1.0219	0.999092	1.03484	0.921348	0.438725	1.0467	0.906522	1.07292	0.93956	1.05202	0.948744	0.902778	0.884892	0.92511	0.955752	1	0.984615	1.04895	1.0438	1.04255	0.950413	1.03448	0.881818	1.02548	1.02381	0.851064	1.0072	1.00469	0.989899	1.14745	0.965517	0.981982	1.03341	1.01746
308	11L2	1.02023	0.894904	1.27881	0.933908	1.21757	1.15198	1.02149	1.79221	1.03101	1.26543	1.06347	0.961538	1.90445	1.02186	1.04901	0.906449	1.02787	1.14045	0.977941	0.956044	1.075	1.05208	0.901099	1.21965	1.19196	0.952778	1.2482	0.986784	1.0708	1.09774	1.00385	1.09557	1.13139	1.04255	1.00826	1.0936	0.872727	0.910828	1.04762	1.06383	1.00327	1	0.953535	1.13941	1	0.918919	1.05251	1.25133
89	16E1	19.4624	41.6083	37.513	1.06897	1.14226	0.905286	0.958281	0.969697	0.934109	0.845679	0.907784	1.1044	1.22893	1.21311	1.45985	0.948229	1.09059	1.5	0.919118	0.923077	0.986957	1.23958	1.13187	0.953757	1.06935	1.125	0.888489	1.06167	1	0.93985	0.980769	0.923077	1	0.970213	1.09917	1.01478	0.972727	1.04459	1.56548	1.46383	1.1002	1.04225	1.09091	1.27346	1.04023	1.02703	0.980907	1.72361
305	16E1	21.1792	48.3248	41.5762	1.12644	1.10042	0.84141	1.63843	1.23377	1.05039	0.950617	0.877844	1.06044	1.19443	1.10929	1.09906	0.951862	1.0662	1.37079	1.00735	0.876374	1.02717	1.40104	1.22527	1.02312	1.18593	1.01667	0.996403	1.21586	0.942478	1	1.09231	0.983683	1.0073	0.987234	1.10744	0.965517	1.08182	1.95541	1.51786	1.40426	1.12246	1.00939	1.07879	0.932976	1.16667	1.18919	1.03819	2.40091
84	16E2	12.3324	60.0637	10.5167	0.882184	1.06695	0.984581	0.945638	1.20779	1.01938	1.04321	1.03593	1.06593	1.21566	1.03825	1.36184	1.01907	1.0453	0.870787	0.955882	2.08242	1.13587	1.16146	0.934066	0.947977	1.02714	1.16667	1.18345	1.01322	1.04867	1.00752	1.11538	0.983683	1.0438	1.05106	1.07438	1.00493	1.07273	1.66879	0.928571	1.11064	1.05697	1.02817	1.04646	1.437	0.977011	0.945946	1.01909	1.66743
300	16E2	14.9393	65.5255	13.777	0.954023	1.02929	0.938326	1.21618	1.21645	1.07364	1.11728	1.0024	1.05495	0.925017	1.15847	1.11157	0.977293	0.947735	0.983146	0.970588	2.29945	1.22174	1.13021	0.934066	1.13295	1.00905	1.16667	1.31295	1.03084	1.04425	1	1.13077	1.05361	1.06569	0.991489	1.04132	1.03448	1.1	1.21656	1.14881	1.0766	0.992796	1.02817	1.05455	1.13673	0.971264	0.972973	1.03341	1.26651
40	16E4	1.09249	0.980892	1.10781	0.827586	0.974895	0.544053	0.935525	1.00866	1.12791	0.919753	1.01198	1.01648	0.123424	1.0765	1.06986	0.911898	0.954704	1.25843	1.41176	1.18132	0.0619565	0.854167	1.35714	1.16185	1.20603	0.897222	1.20863	1.00881	0.89823	1.04511	1.07692	1.14219	1.0438	1.08936	1.04132	1.17241	1.00909	0.878981	0.97619	1.10213	0.975769	0.976526	0.989899	0.97319	0.856322	0.927928	1.07637	0.917236
256	16E4	1.02023	0.904459	0.95539	0.95977	1.01674	0.997797	1.16056	1.12987	1.18605	1.08025	1.07665	0.978022	0.967485	1.03279	1.03441	1.099	0.972125	1.32022	1.07108	0.978022	1.30435	0.90625	1.53297	1.13295	0.936683	0.891667	1.27338	1.06608	0.973451	1.04511	1.02692	1.19347	1.05109	1.11915	1.02479	1.19212	1.06364	1.03822	1.16071	0.991489	1.04257	0.957746	0.969697	1.01072	1.11494	1.00901	1.2148	0.879271
140	16E5	0.99422	1.07643	1.31227	0.948276	1.25105	0.852423	0.930468	0.883117	0.988372	1	1.06587	1.10989	1.39881	1.36066	1.11575	1.06449	1.09059	0.853933	1.20833	1.09341	1.03478	1.09896	1.07692	1	1.06734	1.21944	0.906475	1.10132	1.12389	1.07519	1.01538	0.993007	0.978102	1.08936	1.03306	1.06404	0.890909	1.19745	0.994048	1.10638	1.074	0.967136	1.06667	1.02413	1.01149	1.05405	1.00239	2.00607
355	16E5	1.01734	1.16561	1.10781	0.988506	0.970711	0.590308	1.02908	0.939394	1.03876	1.2284	0.871856	1.12637	1.15063	1.04372	1.03441	1.00636	1.04878	0.966292	0.95098	0.903846	1.05978	1.10417	1.07143	1.08671	1.08744	1.02778	0.953237	1.06167	1.00442	1	1.04615	0.960373	0.948905	0.974468	0.983471	1.02463	0.972727	1.30573	1.04762	1.06809	1.0203	1.00469	1.08687	0.946381	1.01724	1.00901	0.99284	1.55049
356	16E5	0.968208	1.09554	1.12268	0.862069	1.03766	0.997797	1.00379	0.948052	1.03101	1.04938	0.942515	1.01648	1.21566	1.18579	0.978102	1.07175	1.02439	0.966292	0.992647	0.947802	1.125	1.11979	1.08242	1.09249	1.04121	1.32222	0.985612	1.17181	1.14602	1.01504	1.08846	1.01632	1.10219	1.01277	1.06612	1.05419	1.07273	1.46497	1.07738	1.08085	1.10282	1	1.09495	0.978552	1.01149	1.01802	1.01909	1.73424
110	16E6 (NCO)	1.31214	1.70701	1.39777	1.06897	0.991632	1.12115	0.97598	1.09091	1.12791	1.01852	1.07066	1	1.07631	1.01093	0.921794	1.00091	0.993031	1.08989	1.06618	0.989011	1.00217	1.23958	1.02198	1.24277	0.860302	0.825	1.10432	0.92511	0.951327	1.05263	0.996154	1.12354	1.43066	1.04681	1.01653	1.0936	0.9	0.955414	1.04762	0.87234	0.960052	0.985915	1.03838	1.02681	0.827586	1.04505	1.05251	1.03417
326	16E6 (NCO)	1.68208	1.78025	2.0632	1.0546	1.01255	1.21586	0.930468	1.0303	1.10853	1.14198	1.09222	0.972527	1.19044	0.945355	0.882169	1.02452	1.03136	1.07303	1.0098	0.950549	1.08587	1.4375	0.945055	1.31214	1.0191	0.913889	1.06115	0.955947	0.938053	1.09023	0.980769	1.10023	1.16058	1.15745	0.983471	1.133	0.9	0.872611	1	1.0383	0.948265	0.938967	1.02222	1.05362	0.988506	0.954955	1.02148	1.04935
65	16E7 (NCO)	1.80925	3.25796	1.77695	0.968391	1.08368	1.04185	0.973451	1.20346	1.03488	1.03086	1.03353	1.1044	1.40677	1.03279	1.28467	0.919164	0.993031	0.870787	1	1.13736	0.0608696	1.02083	1.02747	0.959538	0.856281	1.11389	1.20504	1.05727	1.06195	1.01504	1.15385	1.04895	0.992701	1.08936	1.04132	1.03448	1.08182	0.904459	1.47024	1.11064	1.01637	1.06103	1.08687	1.04021	0.91954	0.972973	0.99284	1.59453
281	16E7 (NCO)	1.63295	2.42357	1.5948	0.951149	1.09205	0.927313	1.14286	1.27273	1.12403	1.0679	1.05749	1.09341	1.0418	0.939891	1.1512	1.01362	0.97561	0.938202	0.946078	1.01923	1.1163	1.04167	0.93956	1.16185	1.19799	1.15833	1.28417	1.20705	1.0354	0.977444	1.11154	1.1049	0.992701	1.08936	1.03306	1.05419	1.10909	0.974522	0.988095	1.02553	1.1539	1.02347	1.0303	1.04021	1.06322	1.06306	1.0358	0.970387
39	16L1 (NCO)	1.23988	1.07006	1.31227	0.859195	0.933054	0.570485	1.15297	1.71429	0.914729	0.944444	1.02874	0.928571	0.104844	0.983607	1.23253	0.833787	0.996516	1.02247	1.33824	1.1978	0.0630435	0.78125	0.857143	0.901734	1.04925	0.925	1.29496	0.867841	0.955752	1.02256	0.969231	1.05828	1.0438	1.00851	0.983471	1.02463	0.872727	1.10191	0.89881	0.953191	0.965291	1.04695	1.0101	1.12064	0.862069	0.864865	1.01432	1.00532
255	16L1 (NCO)	1.08382	0.993631	1.19331	1.10345	1.04184	1.09031	1.02149	1.68831	1.06589	1.12963	1.1521	0.93956	0.980756	0.967213	1.22628	1.06812	1.01394	1.07303	1.04412	0.986264	1.27391	0.875	0.923077	1.13295	1.0191	0.838889	1.17266	1.02643	1.0177	1.01504	1.05	1.10023	1.12409	1.10213	1.04959	1.03448	0.872727	1.03185	1.15476	1.02979	1.00589	0.976526	1.09495	1.14477	1.02299	0.936937	1.04773	1.37434
85	16L2	2.5578	2.88217	2.18216	0.905172	1.1046	1.01101	1.01138	0.948052	1.00775	1.01235	0.900599	1.03297	1.37757	1.08197	1.07195	1.04632	1.0453	0.848315	0.926471	1.06593	0.977174	1.03646	0.934066	1.04046	1.21407	1.26667	0.97482	1.03965	1.23451	1.22556	1.02308	1.07692	1.0292	1.11489	1.00826	1.08374	1.02727	1.20382	1.09524	1.11489	1.04912	1.07042	1.09899	1.10456	0.971264	1.01802	1.04057	1.10402
301	16L2	2.67919	3.59236	2.21561	0.982759	1.03766	1	1.09987	0.91342	1.12403	1.03086	0.966467	1.08242	1.06835	0.934426	0.86757	1.0663	1.01742	0.955056	0.963235	1.05769	1.06196	1.17188	1	0.982659	1.09548	1.17778	0.953237	1.06608	1.15044	1.01504	1.04615	1.11422	1.14599	1.06383	1.08264	1.05419	1.14545	1.15924	1.05952	1.07234	1.074	1.02347	1.12727	1.09383	1.02874	1.02703	0.988067	1.14503
49	18E1	9.63295	12.8535	8.66171	0.0689655	1.04603	0.0528634	0.922882	0.813853	0.891473	0.864198	0.796407	1.02747	0.149967	1.0765	0.980188	0.826521	1.04181	0.921348	0.953431	1.06044	0.0684783	0.880208	0.884615	1	1.10151	1.07778	0.881295	1.05286	0.982301	1.03759	1.06538	0.983683	1.0146	1.09362	0.958678	1.00493	0.890909	1.25478	0.982143	1.11064	1.02423	1.0939	1.05051	1.45308	0.781609	0.855856	1	1.17084
265	18E1	6.74277	17.2994	9.27881	0.933908	1.07113	0.898678	0.907712	0.922078	1.00775	0.944444	0.876647	1.01648	1.19575	1.00546	0.992701	1.11717	1.03833	0.949438	0.973039	0.964286	1.07283	1.16146	0.934066	0.982659	1.0794	1.09722	0.888489	1.10573	1.13274	1	1.00385	1.00699	0.985401	1.03404	1.04132	0.985222	1.08182	1.13376	1.0119	1.1234	1.11329	1.06103	1.04242	1.00268	0.977011	1.00901	1	1.42749
71	18E2	0.985549	1.90127	1.2974	1.03161	1.159	0.881057	0.958281	1.12121	0.914729	1.04938	0.85988	1.04396	1.18514	1.23497	1.2659	0.922797	1.15331	1.12921	1.46814	1.01374	1.00109	1.50521	0.945055	1.16763	0.960804	1.79167	1.09712	1.08811	1.16814	1.04511	1.04615	1.01166	1.0146	1.01702	1.08264	1.90148	1.06364	1.26115	1.16071	0.821277	1.09627	1.11737	1.13939	0.975871	2.06322	0.954955	0.954654	1.4609
287	18E2	1.2659	1.70701	1.22677	1.1092	1.19665	0.85022	0.925411	1.48918	1.00388	0.981481	0.874251	1.07143	1.66556	1.15301	1.25547	1.05904	1.1324	1.19101	1.8799	0.989011	1.01739	1.46354	1.09341	1.03468	1.05327	1.85833	1.13309	1.0793	1.10177	1.06767	1.11154	1.04429	1.27737	1.01702	1.19008	1.50739	1.17273	1.28662	1.17262	1.00426	1.10282	1.04225	1.1596	0.962466	2.21264	1.04505	1.05489	1.44267
44	18E4	1.31503	1.21975	0.947955	0.612069	1	0.0528634	0.869785	0.848485	0.96124	0.925926	1.09222	0.961538	0.12077	1.04918	1.1658	0.899183	1.05226	1.24719	1.02941	1.16209	0.0586957	0.8125	0.917582	1.0289	1.01508	0.716667	1.28777	0.920705	0.862832	1.00752	1.03846	1.03963	1.34307	1.01277	0.966942	1.04433	1.06364	1.07006	0.904762	0.86383	1.02423	1.01408	1.05859	1.01072	0.873563	0.873874	0.906921	0.854973
260	18E4	1.16474	1.11783	1.0223	1.20977	1.04603	0.986784	1.07965	1.30736	1.13566	1.01235	1.00599	1	1.22362	0.89071	1.34932	0.991826	1.00348	1.03371	1.04167	0.961538	1.13913	1.01042	0.989011	1.10983	0.868342	0.875	1.15468	1.10132	1.03982	1.04511	1.17308	1.09557	0.985401	1.02128	0.909091	1.06404	1	0.910828	1.07738	1.08936	1.02685	1.01408	1.0303	1.03217	1.14943	1.03604	0.97852	0.940015
129	18E5	1.16763	1.02229	1.33829	1.12644	0.995816	1.09471	1.29456	0.904762	1.14729	1.16667	1.09461	0.994505	1.05242	1.04918	0.832117	1.24977	1.10105	0.983146	1.01225	1.04396	1.32065	0.927083	0.923077	1.08092	1.11156	0.997222	0.967626	0.947137	0.986726	1.1203	1.13846	1.08159	1.09489	1.08936	1.00826	1.15271	0.772727	1.15287	1.08929	0.834043	1.01506	0.985915	1.0303	3.32708	0.988506	1.02703	1.06683	1.11465
345	18E5	1.02312	1.13376	1.37918	0.91954	0.966527	0.942731	0.99115	1.34632	1.08527	1.1358	0.926946	0.912088	1.27804	0.923497	1.09281	1.26067	1.08362	1.05618	0.982843	0.881868	1.61196	0.953125	0.895604	1.13873	1.16583	0.772222	1.40647	0.991189	0.982301	1.03759	1.15385	1.08625	1.11679	1.02979	0.983471	1.01478	0.827273	1.26752	0.928571	0.923404	0.967911	0.943662	0.99798	2.04558	1.13218	0.972973	1.01193	1.34548
75	18E6	1.39595	1.75478	1.76952	0.623563	1.04603	1.17841	1.00885	1.05195	1.13566	1.16049	1.04072	0.989011	1.17585	1.0765	0.896767	0.999092	0.972125	1.67978	1.05147	1.13187	0.943478	1.11458	1.01099	1.04624	1.17789	1.16389	1.25899	0.991189	1.02655	1.07519	1.03462	1.06294	1.09489	1.03404	1.10744	1.05419	0.809091	1.29936	1.0119	0.851064	1.00851	1.06573	1.01818	1.2118	0.936782	0.981982	1.05012	1.38345
291	18E6	1.05202	1.2293	1.04461	0.850575	1	1.09471	0.99115	1.41558	1.10853	1.08642	1.06707	0.945055	0.881221	1.00546	0.859228	0.995459	0.916376	1.00562	1.01225	0.978022	1.05	1.19271	0.895604	1.22543	1.09146	0.808333	1.2518	1.02643	0.884956	0.984962	0.992308	1.08625	1.13139	1	1.05785	1.08374	0.890909	1.06369	1.10119	1.02979	0.966601	1.03286	1.04646	1.00804	1.01149	0.972973	1.05012	1.12073
41	18E7	0.916185	0.920382	0.828996	0.818966	0.974895	0.563877	0.788875	0.91342	1.07364	0.944444	1.08383	1.01648	0.0982084	1.04918	0.992701	0.888283	0.947735	0.960674	1.15441	1.29396	0.0597826	0.864583	0.758242	1.14451	1.19397	0.855556	1.18705	1.01322	0.90708	0.984962	0.988462	1.10956	1.10949	1.04255	1.04959	1.08374	0.945455	1.59236	1.2381	1	0.996726	1	0.89697	0.957105	0.850575	0.90991	0.961814	0.628702
257	18E7	0.988439	0.872611	0.988848	0.971264	1.0251	1.04405	1.5019	1.01732	1.13178	1.04321	1.15569	0.989011	0.903782	1.04918	1.28884	1.13351	1.02439	1.04494	1.01471	1.00824	1.27391	1.02604	0.906593	1.12139	0.81608	0.802778	1.23022	1	0.960177	1.01504	1.09615	1.09557	1.05839	1.05957	1.02479	1.08374	0.981818	0.974522	1.14286	1.04255	1.09234	1.01408	0.961616	1.08579	1.04023	0.972973	1.02864	0.842825
114	18L1	0.936416	1.03185	1.14126	1.06897	1.04184	1.06828	0.983565	0.900433	1.02326	1.04938	1.0982	1	0.931652	1.1694	0.813347	1.1535	1.09408	1.21348	1.05882	1.06044	1.1663	0.90625	0.934066	1.10983	1.2201	0.9	0.892086	0.995595	0.986726	1.01504	1.00769	1.08625	1.37226	1.06383	1	1.10345	0.809091	1.09554	1.07738	0.812766	0.927308	1.05164	0.917172	1.61394	0.931034	1.00901	1.03341	1.05543
330	18L1	1.18786	1.1051	1.05204	1.08908	0.979079	1.01322	1.03161	1.51948	0.968992	1.10494	1.00719	1.03846	1.03119	1.00546	1.29301	0.966394	1.19164	1.23034	1.00245	0.983516	1.15	0.911458	0.956044	1.02312	0.936683	1.14167	1.32014	0.982379	1.0708	1.84211	1.05385	1.04895	1.0292	1.00426	0.966942	0.985222	0.972727	2.43949	1.09524	1.05957	0.987557	1.03756	0.965657	0.965147	1.01149	0.945946	1.05967	1.26651
102	18L2	1.02023	1.3758	1.05948	0.936782	1.1046	0.949339	1.03666	1.08225	0.965116	0.993827	1.01557	1.04945	0.950232	1.08197	1.35975	1.33152	1.04878	0.848315	1.23775	1.10165	1.57717	1.43229	1.02747	0.919075	1.11759	1.14444	1.05036	1.03084	1.0177	1.36842	1.09231	0.997669	1.05839	1.01702	1.01653	0.985222	1	0.949045	1.09524	1.06809	1.03602	1.02817	1.02222	1.10456	1.03448	0.972973	0.990453	0.996203
318	18L2	1.29191	1.61146	1.11524	0.997126	1.1046	0.711454	1.01391	1.27706	0.96124	1.40741	0.894611	1.04396	1.35103	1.30601	1.20542	1.49319	1.05923	1.02809	1.22794	0.978022	2.09022	1.40625	1.01648	0.942197	1.03518	1.42778	1.28058	1.02643	1.0177	1.28571	1.05385	0.979021	1.0146	1.00851	1.08264	0.985222	1.02727	1.38854	1.17857	0.923404	1.04781	1.00469	1.04242	0.951743	1.05747	1.00901	0.990453	0.996203
103	31E1	0.924855	1.19745	0.977695	1.00287	1.15063	1.12335	1.09229	0.982684	0.945736	0.981481	1.01916	1.00549	1.07498	1.08743	1.14703	1.06994	1.18815	0.898876	1.07353	1.1978	1.1	1.05208	1.0989	1.06358	1.11558	1.06944	0.81295	1.18502	1.11947	1.21053	0.973077	1.09557	1.06569	1.05532	1.08264	1.08374	0.963636	1.01911	1.01786	1.18298	1.05043	1.10798	1.0303	0.884718	1.01149	1.13514	1.01909	0.918755
319	31E1	1.05202	1.11465	1	0.997126	1.04184	0.991189	1.06448	0.852814	0.984496	1.09877	1.17725	1.05495	1.26742	1.02186	1.14286	1.16985	1.13937	1.01124	1.04657	1.08516	1.22391	1.09896	1.1044	0.936416	0.950754	0.963889	0.794964	1.26872	1.09735	1.09023	1.00769	1.17016	1.29927	1.03404	1.10744	1.05419	1.05455	1.12739	1.04167	1.1234	1.14866	1.0939	1.05455	1.01072	1.1092	1.11712	1.04773	0.994685
112	31E2	8.32948	30.6847	6.25651	1.0977	1.04184	1.05727	1.65107	0.943723	1.06589	1.00617	1.02036	0.950549	0.881221	1.11475	0.792492	1.43143	0.996516	1.10112	1.05637	1.09341	0.997826	1.28125	0.994505	1.08671	1.16985	1.13611	1.21583	0.942731	1.04867	1.03759	0.930769	1.09557	1.05839	1.05106	1.07438	1.0936	0.890909	1.01274	1.07143	0.868085	0.97315	1.06573	1.00606	1.05898	1.01149	1.07207	1.0358	0.927866
328	31E2	6.52601	33.5414	6.07063	1.04885	1.03347	1.13216	1.01138	1.17749	1.03876	1.10494	1.03114	0.934066	1.22362	0.934426	0.875912	1.00817	1.07317	1.12921	1.05637	0.835165	1.13478	1.375	0.934066	1.21965	1.18794	1.09444	0.97482	1	1.03097	1.09774	1.04615	1.14219	1.08759	1.04255	0.983471	1.06404	0.981818	0.936306	1.05952	1.11489	1.00458	0.976526	0.961616	1.03485	1.08046	0.981982	1.0358	1.24829
62	31E4	1.23699	1.32166	1.07807	0.908046	0.991632	0.971366	1.12263	1.2381	1.0969	1.08025	1.03234	1.02198	1.30458	1.12022	1.20334	1.09718	1.05226	0.837079	0.968137	1.15934	0.075	0.953125	0.923077	1.06936	0.930653	0.758333	1.80935	1.01762	0.995575	1.02256	1.10385	1.01166	1.0365	1.02553	0.991736	1.07389	0.927273	0.942675	0.982143	0.995745	1.10936	1.07042	1.12727	1.12869	0.936782	1.12613	0.97136	1.04024
278	31E4	1.24277	1.09873	1.07063	1.03736	1.02929	1.00441	0.905183	1.29004	1.11628	1.15432	0.977246	1.02198	1.38553	0.918033	1.28467	1.04814	1.03833	0.94382	0.995098	1	1.17065	0.890625	0.956044	1.27746	1.02915	1.03611	1.26619	1.0837	1.04867	1.04511	1.16923	1.09557	1	1.0383	1.05785	1.05419	1.07273	0.955414	1.04762	1.02128	1.0334	1.04225	1.09495	1.08311	1.04598	1.20721	1.0716	1.4533
121	31E5	0.910405	1.07006	0.98513	0.945402	1.10879	0.977974	0.986094	0.935065	0.972868	0.987654	0.91018	1.10989	1.0219	1.4918	1.35766	1.05904	1.03136	0.921348	1.01716	1.0522	0.980435	0.96875	1.11538	0.930636	1.32864	1.08056	0.780576	1.15419	1.07965	0.984962	1.02308	0.993007	1.08759	1.09787	1.04132	1.03448	0.8	1.05732	0.982143	1.17021	0.986248	1.0939	1.13535	1.11528	1.05747	1.03604	1.0716	1.34396
337	31E5	0.985549	1.15287	1.06691	0.939655	0.995816	0.986784	0.890013	1.00433	1.05814	1.08642	0.838323	1.03846	1.34439	1.38798	1.09489	0.960945	1.1324	1	0.997549	0.961538	1.06739	1.02083	1.09341	0.924855	1.08543	1.21667	1.02158	1.07489	1.16372	1.01504	1.08077	1.0303	0.978102	1.03404	1.04132	1.00493	1.02727	1.36943	1.09524	1.09362	1.10413	0.99061	1.11111	1.01072	1.01724	1.08108	0.980907	1.94381
116	31E6	1.32659	1.5828	1.2974	0.997126	0.970711	1.13436	1.067	0.926407	1.10078	1.03086	1.13892	1.00549	1.06038	1.13661	1.06986	1.21889	1.10105	1.29775	1.08824	1.15934	1.18804	1.41667	1.08242	0.965318	0.984925	0.919444	1.22302	1.00881	1.09292	1.06015	1.15	1.06294	1.08029	1.01702	1	1.02463	0.936364	1.05096	0.982143	1.14043	0.991487	1.07042	1.0101	1.05094	0.948276	1.01802	1.05251	1.11617
332	31E6	1.32659	1.36306	1.5539	1.1523	0.987448	1.02203	0.902655	1.49784	1.09302	1.40123	1.04072	1.01648	1.40677	0.983607	0.976017	0.995459	1.03484	1.39888	1.11029	1.02473	1.18043	1.375	0.978022	1.05202	0.908543	1.09444	1.27338	1.08811	1.03097	1.03759	1.11923	1.0676	1.0146	1.07234	1.05785	1.02463	1.03636	1.59873	1.19643	1.11915	1.00327	1.03286	1.05051	0.986595	1.06897	1.14414	1.08831	1.16781
95	31E7	0.930636	1.03822	0.947955	1.03448	1.08368	0.982379	0.852086	1.18615	1.10853	1.08642	1.10898	0.989011	1.01261	1.04372	0.936392	1.43869	1	2.76404	1.01471	1.08242	1.05	0.958333	0.917582	1.14451	1.11759	0.852778	1.15827	1.07489	0.929204	1.15038	1.06538	1.10956	1.05839	1.0383	1.00826	1.08374	0.927273	1.36943	1.22024	0.765957	1.08579	1.02347	0.973737	1.04826	1.02874	1.00901	1.15513	1.03417
311	31E7	1.12428	1.03503	1.09665	1.00575	1.00418	1.03744	0.99115	1.19048	1.12403	1.11111	1.14012	1.00549	0.944924	1.06011	0.815433	0.997275	1.00697	1.06742	1	0.986264	1.04565	0.994792	0.961538	1.10983	1.0593	0.952778	1.19424	1.14537	1.0708	1.07519	1.14615	1.11422	1.07299	1.05532	1.04959	1.03448	1.08182	0.980892	1.16667	1.08936	0.994106	1.03286	1.09899	1.1555	1	1.01802	1.08353	1.20425
135	31L1	1.15318	1.86306	2.71375	0.683908	1.22176	0.951542	1.77244	1.14719	0.949612	1.2963	0.894611	0.961538	5.19708	1.13115	1.63504	0.906449	2.65854	1.79775	0.865196	1.57692	3.49565	1.36458	1.03846	1.23699	0.994975	1.30833	5.10432	1.19383	1.69912	0.984962	1.03846	0.955711	1.0146	0.944681	1.18182	0.985222	0.863636	2.43949	1.35714	1.73617	1.31762	1.06103	0.89697	0.989276	1.08046	0.963964	1.12888	4.30524
351	31L1	1.40462	1.32484	1.44238	0.997126	1.11715	1.00881	0.998736	1.85714	1.02713	1.08025	0.997605	1	1.38553	0.896175	1.28884	1.25522	1.51568	3.21348	1.03922	0.846154	1.18043	1.23438	1.00549	1.16185	0.934673	1.00278	1.31295	1.04405	1.09292	1.01504	1.14615	1.01632	1.08759	0.978723	1.02479	0.995074	0.981818	1.61146	1.08333	1.01702	1.01375	1.01878	1.02222	1.02681	1.13793	1.04505	1.11933	1.39256
97	31L2	1.23121	1.23885	1.13755	0.689655	1.07113	1.01762	0.940582	3.61472	0.930233	1.09259	1.06826	1.03297	1.12674	1.04918	3.2367	1.33152	1.05923	1.5	0.796569	1.0467	0.968478	1.14583	0.93956	1.15607	1.24824	0.888889	1.26259	0.942731	0.986726	1.07519	1.08462	1.0303	4.41606	0.974468	0.983471	1.00493	0.863636	1.32484	1.39286	0.851064	0.992796	0.976526	0.929293	1.07239	0.965517	1.02703	1.67542	0.921792
313	31L2	1.25723	1.27707	1.26022	1.11207	1.12134	1.27533	1.63085	2.77489	1.04264	1.16667	1	0.978022	1.3205	0.945355	1.19917	1.3515	1.0662	0.97191	1.01471	0.925824	1.12283	1.0625	0.983516	1.12717	0.735678	0.941667	1.20504	1.01762	0.871681	0.969925	1.01923	1.08159	4.25547	1.04681	0.900826	1.00493	1.12727	1.16561	1.1369	1	0.981009	0.953052	0.941414	1.03485	1.12644	1.06306	1.62053	1.28929
94	33E1	1.14162	1.02866	0.988848	1.05747	1.02929	1.01542	0.983565	1.27706	1.06589	0.91358	1.03713	1	0.928998	0.939891	1.00521	1.12262	0.958188	2.28652	1.05882	1.15385	1.04348	1.19792	0.917582	1.02312	1.09548	0.813889	1.3705	0.947137	0.902655	1.05263	1.09231	1.06294	1.0219	1.02553	1.03306	1.06404	0.909091	0.89172	1.07143	0.753191	0.978389	1.00939	0.973737	0.997319	0.948276	1.03604	0.880668	0.867122
310	33E1	1.1474	1.23885	1.74721	1.10345	0.991632	0.814978	1.59292	1.42857	0.852713	1.10494	1.08503	0.857143	2.64632	0.868852	1.08863	0.995459	1.22648	1.26966	1.02206	1.30769	1.19891	1.17188	0.901099	1.06358	1.02714	0.675	1.31655	0.955947	1.00885	1.01504	0.915385	1.06294	1.06569	1.00851	0.975207	1.08374	0.954545	1.02548	1.04762	1.03404	1.17354	1.04225	1.07475	1.00804	0.936782	0.900901	0.954654	2.42521
51	33E2	1.71965	3.04777	1.15242	0.0689655	1.02092	0.0506608	0.960809	0.82684	0.883721	0.814815	0.849102	1.11538	0.116788	1.15847	1.12826	0.857402	0.968641	0.797753	0.95098	1.01374	0.0815217	0.875	0.82967	0.99422	1.24221	1.26111	0.964029	1.04405	1.07522	1.03008	0.996154	0.960373	0.905109	1.0383	1.01653	0.945813	0.890909	1.04459	0.994048	0.893617	1.1002	1.03756	0.99798	0.962466	0.683908	0.900901	1.00239	1.11314
267	33E2	1.92486	3.17197	1.2974	0.885057	1.08787	0.819383	0.91024	0.974026	1	0.969136	0.826347	1.14286	1.14134	1.05464	0.957247	1.03724	0.979094	0.955056	0.970588	0.936813	0.965217	1.45833	1	0.820809	1.1397	1.11389	1	1.07048	1.11504	0.954887	0.996154	0.997669	1.0219	1.06809	0.966942	0.995074	1.02727	1.02548	1.07143	1.13617	1.19319	1.07042	1.11515	1.05094	1	1.04505	1.01432	1.40774
111	33E4	1.02601	0.990446	1.07063	1.00862	0.983264	1.18502	1.25664	1.17316	1.14729	0.919753	1.11737	1.02747	0.927671	1.12022	0.907195	1.07175	1	1.09551	1.01961	1.03846	1.12283	0.963542	0.928571	1.13873	0.916583	0.911111	1.34532	0.960352	1.04425	1.02256	1.03846	1.06294	1.08029	1.05106	1.01653	1.06404	0.918182	1.20382	1.05357	0.842553	0.961362	0.962441	0.941414	1.20643	0.942529	1	1.06444	1.00228
327	33E4	1.19942	1.10828	1.32714	0.853448	0.945607	1.20705	0.938053	1.0303	1.06589	1.08025	1.01437	0.912088	1.30989	1.1694	0.823775	0.904632	1.12195	1.02247	1.04167	0.912088	1.15217	0.921875	0.923077	1.17341	0.986935	0.913889	1.09712	1.02643	1.08407	1.06767	1.08846	1.03497	1.0365	0.948936	1.00826	1.05419	0.845455	1.25478	1.02381	1.03404	0.960052	1.02817	1.07071	1.16622	1.00575	0.972973	1.03819	1.39256
74	33E5	0.991329	1.00955	1.10409	1.02299	0.970711	1.12115	1.01896	1.56277	1.21705	0.987654	1.07186	0.917582	1.46914	1	0.992701	0.810173	0.930314	1.29775	1.0049	1.05495	1.10543	0.90625	0.945055	1.04046	1.0995	0.958333	1.59353	0.911894	0.840708	1.04511	1.05385	1.0676	0.985401	1.08085	0.958678	1.1133	0.836364	0.980892	0.892857	0.893617	0.977079	0.971831	1.04646	1.07507	0.931034	0.963964	1.04057	1.31663
290	33E5	0.872832	0.824841	1.04089	1.07471	0.899582	1.21806	1.16056	1.35498	1.12403	1.23457	1.01916	0.89011	1.33643	0.912568	1.35766	0.833787	0.993031	0.938202	1.00735	0.876374	1.35652	0.90625	0.950549	1.0578	1.19397	0.6	1.14029	1.03084	0.699115	1.00752	1.11538	1.03963	0.963504	1.03404	0.975207	1.05419	0.890909	0.929936	1.03571	0.923404	1.03209	0.967136	1.06667	1.1689	1.04598	0.918919	1.02625	1.31055
64	33E6	2.08382	1.85669	1.63569	1.03736	1.02929	1.0859	1.09987	0.987013	1.07364	0.993827	0.972455	1.01099	1.01924	1.05464	1.04067	0.920981	0.97561	0.904494	1.05147	5.97527	0.0597826	1.17188	0.961538	1.06358	0.908543	1.13333	1.03597	1.06167	0.911504	1.06015	1.07692	0.988345	1.0219	1.05957	1.04132	1.1133	1.06364	1.03185	0.910714	1.05532	1.03209	1.06573	1.05455	1.0429	0.931034	0.990991	1.00239	0.938497
280	33E6	1.81214	1.98408	1.84387	1.08046	1.05858	1	1.10493	1.23377	1.13953	1.1358	0.988024	1.01648	0.988719	1.06011	1.17831	1.04995	0.996516	1.03371	1.0049	6.98901	1.16522	1.14583	0.956044	1.15607	1.12161	1.31389	1.28058	1.12335	1.08407	1.01504	1.03462	1.01632	0.963504	1.07234	1.02479	1.01478	1.08182	0.942675	1.06548	1.02979	1.05174	1.06103	1.07475	1.08043	1.08621	1.09009	1.02148	0.96735
82	33E7	1.16185	1.0828	1.07435	0.931034	1.0251	0.96696	1.16561	1.64069	1.05426	1.05556	0.980838	0.967033	1.38421	1.12568	1.44317	0.990009	1.0662	0.831461	0.926471	1.13736	1.25543	1.01042	0.978022	1.12139	0.930653	1.35556	1.47842	1.15419	1.10177	1.06767	1.00769	1.04895	1.08759	1.07234	1.05785	1.06404	0.990909	1.17197	0.97619	1.12766	1.08841	1.13615	1.08687	1.06166	0.91954	1.03604	1.00716	1.15566
298	33E7	1.00867	1.15924	1.03346	0.982759	1.0795	0.962555	1.43363	2.47186	1.0969	1.11111	0.931737	1.05495	1.05906	0.874317	1.81648	0.999092	0.993031	0.960674	0.946078	1.06868	1.27391	1.06771	0.912088	1.3526	1.05729	1.18889	6.48921	0.995595	1.11062	1.15038	1.05	1.07226	1.0365	1.14043	0.942149	0.975369	1.06364	1.2293	1.01786	1.11915	0.983628	1.07981	0.969697	1.12332	1.05172	1.06306	1.00239	1.26044
52	33L1	0.988439	1.2293	0.973978	0.0718391	1.13389	0.0506608	0.89507	0.952381	0.906977	0.814815	0.929341	1.07143	0.115461	1.02186	1.24296	0.815622	1.72474	0.88764	0.936275	0.967033	0.0717391	0.927083	0.972527	1.0578	1.33467	1.09722	1.10791	1.14097	1.03982	1.11278	1.01538	1.00699	1	1.05532	1.04132	0.955665	0.972727	0.89172	1.10119	0.889362	1.12377	1.04695	1.02222	0.959786	0.908046	0.873874	1.11456	0.841306
268	33L1	0.919075	1	0.921933	1.07471	1.24686	0.870044	0.953224	1.14286	1.00775	0.95679	0.865868	1.0989	1.18248	1.01093	0.942649	1.00091	1.70035	0.983146	0.987745	0.945055	0.981522	1.63021	1.12088	0.988439	1.07337	1.11111	1.04317	1.12775	1.04867	1.01504	1.05385	0.955711	0.978102	1.00426	1.05785	1.03448	1.04545	3.26115	1.35714	1.02128	1.15914	1.04225	1.13131	0.927614	1.14368	1.06306	1.14797	1.08276
69	33L2	0.890173	1.03185	0.98513	1.16954	1.19665	0.872247	0.932996	0.948052	0.910853	1.11111	0.966467	1.30769	1.08693	1.10929	1.06986	1.0663	1.01742	0.983146	0.985294	0.936813	0.803261	1.07292	0.950549	0.971098	1.15578	1.03889	0.906475	1.02643	0.995575	1.07519	1.04231	0.988345	5.56934	1.05957	1.06612	0.896552	0.981818	1.19108	1.04762	1.06809	1.09234	1.03756	1.05455	0.970509	0.885057	0.936937	0.983294	0.959757
285	33L2	0.930636	0.987261	0.977695	0.905172	1.21339	0.96696	0.94311	0.878788	0.957364	1.10494	0.864671	1.21978	1.16921	1.1694	0.917623	1.11353	1.04181	1	1.02696	0.947802	1.00543	1.32292	1.01099	0.907514	0.986935	1.14444	0.816547	1.04405	1.01327	0.977444	0.919231	0.983683	4.75912	1.03404	1.04959	0.975369	1.03636	1.0828	1.19643	1.04681	1.07662	1.02817	1.10303	1.00804	1.05172	1.02703	0.930788	1.23311
68	35E1	1.06647	1.24204	1.10409	0.956897	1.19665	0.894273	1.02149	1.02597	0.94186	0.987654	0.826347	1.07692	1.0564	1.12568	1.1074	0.964578	1.05575	0.853933	0.914216	0.997253	0.829348	1.08333	0.961538	2.55491	0.998995	1.14444	0.967626	1.12335	1.19912	1.03759	1.00769	1.0303	1	1.11064	1.05785	1.02463	0.936364	1.13376	1.13095	1.30213	1.09496	1.06573	1.09899	1.02681	0.83908	1.00901	0.980907	1.35763
284	35E1	1.13873	1.08917	1.24907	0.902299	1.12134	0.907489	0.996207	0.900433	1	0.950617	0.886228	1.08791	1.25017	1.02732	0.942649	1.03542	1.05575	0.960674	0.916667	0.972527	1.07717	1.25521	0.983516	0.901734	0.988945	1.33611	0.81295	1.04846	1.08407	1.02256	0.95	1.04895	1.08029	1.04681	1.01653	0.975369	1.05455	1.15287	1.06548	1.28936	1.11591	1.07042	1.07071	1.05362	1	1.03604	1.00477	1.40774
70	35E2	1.26301	1.33758	1.41636	0.997126	1.12552	0.817181	0.831858	1.61905	0.841085	0.901235	0.923353	1.08242	1.68679	1.13115	1.68092	0.89555	1.12195	0.831461	1	1.01374	1.09348	0.963542	0.983516	1.04046	1.26432	1.13889	1.16906	1.12335	1.19469	1.03008	1.14615	0.941725	1.17518	1.15319	1.08264	0.935961	1.14545	1.53503	1.40476	1.13191	1.08448	1.07981	1.06263	0.927614	0.931034	1	1.00955	1.58998
286	35E2	1.34393	1.16561	1.44238	1.17241	1.10042	0.944934	0.847029	1.13853	0.899225	0.969136	0.935329	1.07143	1.91904	1.09836	1.3097	1.00999	1.18118	0.910112	1.125	1	1.28152	1.10417	1.12637	1.0578	1.15578	1.11667	1.03597	1.11894	1.09292	0.992481	1.17308	1.07692	1.0073	1.01277	1.09917	1.07389	1.17273	1.31847	1.61905	1	1.14473	1.02347	1.15152	0.914209	1.11494	1.0991	1.03103	1.347
131	35E4	1.02601	1.18153	1.171	0.931034	1.03347	1.12335	1.32238	1.02165	1.0969	1.03086	1.02874	1.01648	1.00464	1.13661	0.857143	1.16985	1.12544	1.13483	1.07353	1.1456	1.12065	0.973958	0.93956	1.10405	1.1397	1.01111	1.1259	0.973568	1.04425	1.11278	1.07692	1.08625	1.0146	1.02979	1.05785	1.07389	0.854545	1.11465	1.07738	0.897872	1.00458	1	1.12727	1.15013	1.06322	1.04505	1.09069	1.04328
346	35E4	1.01734	1.0414	0.918216	1.09483	0.974895	1.14317	1.17067	1.36364	0.910853	1.08642	1.17725	1.04945	0.983411	0.885246	1.05109	1.02634	1.03833	1.10674	1.07843	1.0522	1.07283	0.994792	1.02747	1.21387	0.996985	0.972222	1.28058	1.03524	1.0177	1.03008	0.996154	1.07226	1.05839	0.987234	0.942149	0.985222	0.945455	2.10191	1.10714	0.987234	0.994106	1.17371	1.30101	1.05362	1.05172	1.07207	1.11217	1.08125
347	35E4	1.04624	1.02866	0.977695	0.979885	0.966527	1.15859	1.07712	1.20346	0.844961	1.09259	1.13413	1.02198	1.14267	0.901639	0.896767	0.982743	1.00697	1.13483	1.01225	1.02747	1.08696	1.02604	0.956044	1.04624	0.924623	1.01389	1.11151	0.995595	1.00442	1.03008	1	1.03963	1.06569	0.987234	1	0.955665	0.963636	0.878981	1.06548	1.05957	0.97315	0.985915	1.08283	1.17426	1.05747	1.01802	1.08353	1.15718
38	35E5	1.13584	0.977707	1.0855	0.979885	0.895397	0.634361	1.09987	0.939394	1.22093	1.05556	1.05509	0.873626	0.0504313	0.928962	1.30553	0.915531	1.06272	1.04494	1.31373	1.06319	0.0630435	0.890625	0.912088	0.849711	0.990955	0.8	1.35971	1.00441	0.942478	1.13534	1.28077	1.09557	0.992701	1.10213	1.04132	1.10345	1.13636	1.36943	0.827381	1.02553	1.00589	1.51174	1.36566	0.989276	0.867816	0.954955	1.02625	1.24525
254	35E5	1.22254	0.958599	1.2342	1.20115	0.979079	1.21145	1.00126	1.89177	1.22093	1.19753	1.04192	0.906593	1.40146	1	1.31804	1.21708	1.09756	1.10112	1.01225	0.983516	1.22391	1	0.901099	1.13295	1.02915	0.763889	1.66547	1.03084	1.09292	1.15789	1.21538	1.17483	1.51825	1.15745	1.06612	1.19212	1.23636	1.17834	1.04167	1.01702	1.03733	1.47418	1.30505	1.16354	0.988506	1.04505	1.08353	1.388
76	35E6	1.2948	1.51911	1.43866	1.06322	1.00837	1.09251	0.963338	1.13853	1.14341	0.925926	1.02994	1.03297	1.16523	1.08197	1.01981	1.00091	1.0662	1.8427	1.03431	4.44231	1.025	1.10417	0.961538	1.13873	1.17186	1.10556	1.30576	0.964758	1.02212	1.1203	1.12308	1.11422	1.05839	1.08936	1.01653	1.05419	0.954545	2.6051	1.04167	0.748936	0.999345	0.948357	0.993939	1.13673	0.91954	1.02703	1.01909	1.22703
292	35E6	1.32659	2.64331	4.45725	1.05172	1.01255	1.07269	1.27939	1.04762	1.1124	1.04938	0.998802	0.945055	2.73524	0.852459	0.752868	1.10808	1.2892	1.03933	1.05637	3.27473	1.41957	1.07812	0.928571	1.19653	1.05729	0.891667	1.14029	1.09251	0.99115	1.06767	1.1	1.1049	1.0365	1.02128	1.07438	1.14286	0.909091	0.993631	1.17262	0.995745	1.12901	1.00939	1.11515	1.08847	0.971264	0.945946	0.99284	2.28702
130	35E7	0.991329	0.929936	0.925651	1.2069	1.04603	1.07709	0.922882	1.42424	1.13178	1.05556	1.06228	1.03297	0.986065	1.07104	1.05735	1.17893	1.18815	0.966292	1.02451	1.0989	1.20326	1.13542	0.917582	1.08092	1.18794	0.813889	1.18345	0.986784	0.840708	1.06767	1.15	1.11888	1.09489	1.11064	1	1.14286	0.981818	1.0828	1.16071	0.765957	1.01244	1.02347	0.905051	1.12869	1.04023	1.10811	1.04057	1.18147
63	35L1	1.24855	1.02548	0.947955	0.968391	1.04184	0.885463	0.998736	1.29437	1.05039	1.00617	1.15329	0.989011	1.11347	1.21311	1.21168	1.08447	0.979094	0.848315	1.02451	1.23352	0.0663043	0.911458	0.967033	0.953757	0.687437	0.727778	1.15108	1.05286	0.858407	1.06015	1.10385	1.05361	1.08029	0.987234	1.01653	1.14286	0.954545	1.10828	0.928571	0.940426	1.11722	1.03756	1.08283	2.4504	0.965517	1.08108	1.02387	1.01595
279	35L1	1.17341	1.13694	1.04461	1.25862	1.05439	1.10793	1.02908	1.88312	1.0969	1.33333	1.04431	0.824176	1.41208	0.945355	1.28676	1.10627	1.09756	0.949438	1.01961	1.08242	1.26304	0.973958	1.03297	1.25434	1.0995	1.00278	1.08633	1.29075	0.99115	1.07519	1.13846	1.10956	0.963504	0.987234	1.05785	1.06404	1.04545	1.47134	1.19048	1.05106	1.05435	1.00469	1.08687	0.991957	1.06897	1.14414	1.08115	1.38193
107	35L2	1.02312	1.01592	1.00743	1.06609	1.76151	1.10573	1.1201	1.08658	0.914729	1.11728	0.937725	1.08242	1.11745	1.14208	1.62878	1.2752	1.18815	1.25843	1.02206	1.07143	1.06522	1.29688	1.24176	1.15607	1.25628	1.12778	1.15108	1.25991	1.05752	1.01504	1.10769	0.960373	4.25547	1.36596	1.27273	1.29064	1.01818	1.67516	1.17262	2.05106	1.1277	1.14085	1.17172	1.00268	1.17241	1.16216	0.988067	1.31663
323	35L2	1.16763	1.31847	1.20074	1.1523	1.97071	1.07709	1.02149	1.67965	0.957364	1.07407	0.82515	1.34615	2.00265	1.08197	1.72263	1.3406	1.13937	1.53933	1.0098	0.909341	1.16413	1.42188	1.40659	1.08671	0.910553	1.21389	1.45683	1.07048	0.982301	1.06767	1.15769	0.937063	4.56204	1.10638	1.19008	1.133	1.27273	0.949045	1.19048	0.957447	1.07924	1.02817	0.993939	1.02145	1.0977	1.27027	1.02625	1.09339
81	39E1	1.17919	1.6051	1.11524	1.06322	0.966527	1.02423	0.839444	2.47186	0.751938	1	1.05389	1.00549	1.34572	1.0765	1.66215	0.917348	0.996516	0.780899	0.960784	1.15385	0.96413	1.17188	0.934066	1.05202	0.932663	1.01667	0.81295	0.969163	1.0177	1.03008	1.05385	0.983683	0.956204	0.944681	1.03306	0.995074	0.863636	0.89172	0.922619	0.995745	1.01768	0.976526	1.01818	1.02145	0.95977	0.945946	0.952267	0.941534
297	39E1	1.15318	1.5414	1.07063	1.01437	1.20921	1.03744	1.04172	3.73593	0.914729	1.03704	0.967665	0.972527	1.1347	0.857923	2.59437	0.980926	1.00697	1.03371	0.801471	1.00549	1.05	1.28646	0.967033	1.13295	0.862312	0.558333	5.77338	1.163	0.814159	0.992481	0.961538	0.997669	1	0.974468	0.983471	1.06404	1.01818	1.17834	1.08333	1.06809	1.02947	0.948357	1.00606	0.991957	1.08621	1.04505	1.02387	1.23918
73	39E2	1.64162	4.99045	1.72491	0.974138	1.06276	1.23568	1.01391	1.01732	1.10853	1.08642	1.08383	0.928571	1.05906	0.95082	0.871741	0.968211	1.04878	1.14607	1.08088	1.04121	0.972826	1.11979	0.89011	1	0.998995	1.06667	1.08993	0.942731	0.955752	1.13534	1.00385	1.10956	1.09489	1.06809	0.950413	1.14286	0.909091	1.14013	0.875	0.970213	0.937787	0.906103	1.00202	1.09115	0.942529	0.981982	2.31265	1.48519
289	39E2	1.41329	5.73248	2.04833	0.979885	0.916318	1.31278	1.13021	1.38528	1.03101	1.0679	1.07066	0.796703	1.22362	1	1.12826	0.933697	0.979094	0.983146	1.0098	0.958791	1.20326	1.10938	0.928571	1.01734	0.79397	0.616667	1.11871	1.06608	0.858407	1.01504	0.984615	1.07226	1.0292	0.978723	0.983471	1.04433	0.872727	1.03822	1.07738	1.04255	1.02685	0.948357	1.06263	1.16622	1.05172	1	2.64678	1.54138
83	39E4	1.01445	1.0828	1.01859	0.988506	1.02092	1.01322	0.996207	1.27706	1.06589	1.00617	0.985629	0.994505	1.18912	1.0765	1.27216	0.879201	1.01394	0.814607	1.03431	1.01923	1.00652	0.942708	0.934066	1.09249	0.890452	1.22778	1.16906	1.14097	1.0708	1.13534	1.02692	1.00699	0.985401	1.0383	0.983471	1.0936	1.03636	1.06369	0.904762	1.05106	1.02816	1.03756	1.01818	1.13405	1.05172	1.01802	0.988067	0.973424
299	39E4	1.01734	1.05414	0.814126	0.778736	1.16736	0.936123	1.30215	2.63203	1.08915	1.04938	1.0012	1.10989	0.998009	0.928962	2.13973	1.06085	0.979094	0.88764	0.92402	1	1.1337	1.11979	0.923077	1.16763	1.16382	1.21111	6.65108	1	1.04425	1.17293	1.09615	1.17483	1.0146	1.20851	0.975207	0.975369	1.04545	1.68153	0.952381	1.0383	0.957433	1.05164	1.0303	1.00536	1.00575	1.14414	1.00716	1.1997
117	39E5	1.22543	2.01911	1.96283	1.01724	0.979079	0.936123	1.01896	0.948052	1.03876	1.00617	1.04311	0.994505	1.41871	1.0929	0.992701	1.13896	2.22997	1.30899	0.936275	1.45879	1.28261	0.947917	1.07143	0.907514	1.07739	0.702778	1.06475	1.09251	1.20796	1.02256	1.03462	1.0303	1.0292	0.953191	1.16529	1.01478	0.945455	0.993631	0.964286	1.65957	1.12639	1.01878	1.03434	1.00268	1.05747	1.06306	0.9642	0.927866
333	39E5	1.26879	1.07962	1.23792	0.997126	0.958159	1.18062	1.20101	1.10823	1.10853	1.11728	0.966467	0.978022	1.37492	1.0929	1.09906	1.07175	1.02439	1.88202	1	0.989011	1.17174	0.958333	0.934066	1.24855	1.09749	1.15833	1.16547	1.10573	1.03097	1.04511	1.12692	1.07226	0.992701	1.04681	1.04959	1.01478	1.02727	1.78981	1.07143	1.09362	1.04126	1.04225	1.09899	1.01877	1.04598	1.01802	1.03341	1.67502
86	39E6	1.23699	1.31847	1.34944	0.968391	1.11297	1.01101	0.986094	1.11688	0.976744	1.01235	0.895808	1.06593	1.42269	1.10383	1.20751	0.844687	1.02439	0.842697	0.941176	1.0467	0.933696	1.04688	0.950549	1.08671	0.988945	1.18611	0.960432	1.09251	1.16814	1.08271	1.10385	1.0303	0.992701	1.11489	0.991736	1.04433	0.872727	1.10191	1.04762	1.10638	1.08055	1.02347	1.05859	1.13673	0.977011	0.981982	0.976134	1.19362
302	39E6	1.15896	1.38535	1.14126	1.01437	1.07113	1.10132	1.11757	0.917749	1.06977	1	1.01796	1.07692	1.05375	0.907104	1.04275	0.984559	1.19861	0.966292	0.938725	1.01374	1.09022	1.42708	1.02198	0.942197	1.03317	1.125	0.859712	1.12775	1.09292	1.05263	1.05385	1.07226	1.10949	1.05957	1.08264	1.02463	1.11818	1.10191	1.125	1.12766	1.10936	1.03756	1.13939	1.01072	1.02874	1.04505	1	1.2574
91	39E7	1.17919	0.88535	1.0632	1.02299	0.991632	1.19383	0.960809	1.45887	1.15116	1.04321	1.12455	0.961538	0.902455	0.896175	0.996872	1.00091	0.89547	0.966292	1.04412	1.06868	0.953261	1.03646	0.967033	1.06936	0.992965	0.727778	1.01799	0.955947	0.911504	1	0.957692	1.08159	1.10949	1.08511	0.966942	1.12315	0.836364	0.89172	0.97619	0.812766	0.935167	1.00939	0.989899	1.20643	0.781609	0.990991	1.05012	1.06758
307	39E7	1.12717	0.926752	1.02602	0.928161	1.06695	1.29515	0.917826	1.47619	1.13953	0.919753	1.13772	0.93956	1.09887	0.978142	1.08238	0.97366	1	1.00562	1.03186	0.956044	1.05217	1.03125	0.917582	1.09827	0.838191	0.719444	1.35252	0.973568	0.964602	1.03008	0.942308	1.12354	1.17518	1.07234	0.966942	1.10345	0.863636	0.904459	1.03571	1.01702	0.949574	0.967136	0.965657	1.11528	1	0.918919	1.06205	1.40015
132	39L1	0.976879	0.949045	0.996283	0.951149	1.06695	1.02863	1.10493	1.04329	1.0155	1.01852	1.01796	1.00549	0.89582	1.08197	1.0365	1.17893	1.48432	1.01124	1.08088	1.02473	1.15	0.994792	0.928571	1.08671	1.13568	0.991667	1.39928	1.00881	0.951327	1.02256	1.03077	1.03963	1.29927	1.04681	1.02479	1.00493	0.790909	0.993631	1.08929	0.961702	1.03864	1	0.961616	1.10456	1.04598	1.13514	1.84964	0.924829
348	39L1	0.895954	0.958599	0.903346	1.12356	0.983264	0.982379	1.13527	1.40693	1.02713	1.07407	1.10898	1.02747	0.911745	0.939891	1.12826	1.08265	1.4669	1.2809	1.0098	0.892857	1.15652	1.02083	0.967033	1.06358	0.916583	0.933333	1.32014	1.22467	0.942478	1	1.08077	1.0676	1.30657	0.982979	0.966942	0.975369	1	0.847134	1.10714	0.970213	0.981009	1.13146	1.08283	1.03753	1.10345	1.12613	1.43914	1.1101
96	39L2	1.04913	0.968153	0.847584	0.971264	1.13389	1.19163	1.00379	0.891775	1.06589	1.01852	1.04431	1.25275	0.889184	1.04372	1.05527	1.20799	0.968641	368.174	1.17647	1.0522	1.76087	1.10417	0.934066	1.04624	1.09347	0.872222	1.23741	0.977974	0.867257	1.09774	1.05769	1.07692	1.0073	1.01277	0.958678	1.02463	0.872727	1.06369	1.06548	1.06383	1.02554	1.01878	0.941414	1.09115	0.977011	0.972973	0.966587	1.12984
312	39L2	1.08092	0.987261	0.988848	1.08333	1.06695	1.3348	0.932996	1.24675	1.0155	1.0679	1.1006	1.2967	0.921035	1.04372	1.06986	1.15713	0.944251	1.07303	1.40441	0.972527	2.41196	1.40625	0.93956	1.08092	0.842211	1.11944	1.43885	1.00881	0.880531	1.11278	1.17308	1.00233	0.985401	0.970213	0.983471	1.01478	1.03636	1.17197	1.13095	0.974468	1.05566	1	1.01414	1.13137	1.03448	0.981982	1.02864	1.05695
122	45E1	10.5347	22.051	16.3383	1.05747	1.11715	0.610132	0.981037	0.995671	0.96124	0.91358	0.950898	1.17582	1.12541	1.62295	1.17205	0.957312	1.05575	1	1.04902	1.28846	1.06196	1.43229	1.14286	0.947977	0.954774	0.883333	0.989209	1.04846	1	0.984962	1.05	0.983683	1.0292	1.08511	1.00826	1.02463	0.772727	1.02548	0.982143	1.02979	1.00196	1.07512	1.11111	2.83914	1.10345	1.09009	0.988067	0.961276
338	45E1	12.9104	24.8089	16.5762	1.06609	1.00418	0.984581	0.849558	1.09091	0.895349	0.981481	1.16168	1.15934	1.18248	1.13661	1.31804	0.891916	1.05923	1.10112	1.0049	1.0989	1.10109	1.53125	1.17582	0.988439	0.882412	0.980556	1.02158	1.10132	1.02655	1.03759	1.06923	1.03963	0.905109	1.01277	1.04132	0.985222	1.01818	1.03185	1.32738	1.05532	1.12508	1.00939	1.09091	0.938338	1.05172	1.00901	1.00239	1.3227
87	45E2	1.03757	1.22611	1.05204	0.913793	1.20084	0.940529	1.13527	1.00866	0.957364	1.01235	0.94491	1.0989	1.39881	1.11475	1.27842	1.02089	1.03833	0.88764	0.901961	1.06319	1.07174	1.36458	0.972527	1.03468	0.978894	1.30278	0.928058	1.12775	1.32301	1.05263	1.08077	0.979021	1.0365	1.07234	1.10744	1.03448	0.881818	1.26115	1.1131	1.17447	1.04257	1.05634	1.05051	1.00536	1.18391	0.954955	1.00955	1.53683
303	45E2	1.01445	1.38854	1.05576	0.908046	1.10042	1.09251	1.08723	0.87013	1	0.975309	0.930539	1.12088	1.12276	1	1.06361	0.995459	1.14983	1.10112	0.928922	1.01923	1.07283	1.77604	1.01648	1.00578	1.04523	1.01389	0.97482	1.11454	1.05752	1	1.07692	1.03497	1.08759	1.09787	1.07438	1.03448	1.07273	1.30573	1.24405	1.17447	1.10544	1.11268	1.12727	1.01072	2.06897	1.05405	1.01671	1.47304
127	45E4	0.971098	0.910828	1.04833	1.07184	0.991632	1.1674	1.07206	1.90043	1.11628	1.06173	1.10659	0.978022	0.972794	0.956284	1.5829	1.09173	0.972125	0.949438	1.01716	0.983516	1.04891	0.963542	0.945055	1.15607	1.02714	0.8	1.3705	0.942731	0.951327	1.07519	1.02692	1.10023	1.11679	1.04255	1.00826	1.1133	0.881818	1.12102	0.946429	0.86383	0.908972	0.934272	0.965657	1.21716	0.632184	0.972973	1.05012	0.981017
46	45E5	1.39306	1.45223	1.19331	0.0689655	1.02092	0.0528634	1.09987	0.987013	1.07364	0.901235	1.00838	1.03297	0.128733	1.17486	1.1512	0.875568	1.01045	0.882022	0.997549	1.28022	0.0630435	0.828125	0.934066	0.988439	0.936683	1.08611	1.15468	1.03524	0.973451	0.977444	1.10385	1.01632	1.07299	1.04681	1.02479	1.08374	1	0.961783	0.970238	1.04255	1.02161	1.06573	1.10707	1.00804	0.804598	0.882883	0.99284	0.835232
262	45E5	1.22543	1.19745	1.31227	1.00575	1.11297	0.887665	1.02655	1.00433	1.14729	1.08025	0.928144	1.08242	1.08693	0.912568	0.98853	1.01544	1.03484	1.00562	0.987745	1.08242	1.07065	1.18229	0.956044	1.14451	1.27839	1.02222	1.04676	1.07048	1.04867	1.06767	1.01923	1.09091	1.27737	1.08085	1.10744	1.133	0.981818	1.00637	1.10119	1.1234	1.06221	1.06103	1.07879	1.08847	1.00575	1.05405	1.01193	1.08732
57	45E6	1.47977	1.61465	1.4052	1.00575	0.895397	1.04185	0.920354	1.35931	1.25969	1.07407	1.01916	1.00549	1.20372	1.05464	0.798749	0.957312	0.972125	1.92697	1.15441	1.18956	0.0597826	1.23438	1.13736	1.00578	1.2201	0.902778	1.11871	0.929515	0.995575	1.02256	1.07692	1.09091	1.05839	1.0383	1.03306	1.05419	0.9	0.961783	0.97619	0.974468	0.967911	1.04695	1.05455	1.06971	0.936782	1.00901	1.03341	1.17084
273	45E6	1.1185	1.24522	1.57249	1.10057	1.02929	1.1652	0.930468	1.55844	1.10853	1.03086	1.10539	1.01099	0.939615	1.02186	1.31804	0.930064	0.923345	1.08989	1.02941	1.02473	1.14565	1.35938	0.901099	1.15029	1.0392	1.81111	1.33453	1.00441	0.929204	1.05263	1.03077	1.11422	1.0146	1.02553	1.10744	1.08374	0.854545	0.936306	1.16071	1.02553	1.02292	1.02347	1.02626	1.12869	1.01149	0.882883	1.05489	1.25437
133	45E7	1.03468	1.34713	2.76208	1.06322	0.974895	0.991189	1.00885	1.17749	1.05426	0.981481	0.932934	0.978022	3.07896	0.989071	1.11992	0.971844	2.42509	0.960674	0.97549	1.37637	2.2587	1.05208	1.00549	0.99422	1.00503	1.02778	0.989209	1.19824	1.47788	1.02256	0.934615	1.03497	0.927007	0.965957	1.2314	1.02463	0.936364	0.929936	1.40476	1.42553	1.41323	0.985915	0.99798	0.986595	1.1092	1.0991	1.00239	0.851936
58	45L1	1.04335	1.04459	0.873606	1.02874	1.00418	0.997797	0.814159	1.24675	1.01163	1.35185	0.99521	0.989011	0.987392	1.04372	1.14077	0.980926	0.933798	0.853933	1.10294	1.12912	0.0673913	0.994792	1.21429	1.08092	1.27035	0.852778	1.29496	0.942731	0.986726	1.04511	0.984615	1.07226	1.0438	1.04681	1	1.06404	0.927273	0.847134	0.946429	0.782979	1.0072	0.962441	0.89697	1.01072	0.948276	1.22523	0.997613	0.886864
274	45L1	1.10405	1.01911	1.24535	1.03736	1	1.01322	1.08723	1.51948	1.06202	1.09259	1.0479	0.956044	0.897147	1.07104	1.23253	1.05904	1.03484	1.74157	1.06127	0.92033	1.27174	0.989583	0.901099	1.07514	1.07337	0.880556	1.31295	1.02203	1	1.03759	1.00385	1.07692	1.05839	1.11064	0.983471	1.08374	0.981818	1.01274	1.08929	1.05957	1.0609	1.01878	0.949495	1.07775	1.04023	0.981982	1.01432	0.97798
99	45L2	1.30925	1.12739	1.05948	0.965517	1.12552	0.596916	0.988622	1.73593	1.02326	1.01235	1.02874	1.05495	1.12674	1.06557	1.0073	1.24432	1.03136	0.882022	1.06373	1.12088	1.42717	1.04167	0.978022	1.00578	1.01106	0.847222	0.985612	1.05286	1.07965	0.954887	1.08077	1.05361	1.08759	1.03404	1.00826	1.00493	0.763636	1	0.958333	1.06809	1.04126	1.03286	1.02626	0.930295	1.00575	0.990991	0.995227	1.02809
315	45L2	1.24277	1.22611	1.42379	1.06034	1.20502	1.08811	1.16308	1.7013	1.03101	1.11111	1.00719	1.09341	1.38819	0.956284	1.01147	1.16621	1.05923	1.33146	1.03676	1.0467	1.98043	1.125	0.972527	1.11561	0.858291	0.802778	1.07914	1.02203	1.0354	1.02256	1.06154	0.997669	0.978102	0.914894	1.00826	0.995074	1.07273	0.936306	1.06548	1.05957	0.995416	1.00469	0.993939	1.05362	1.06897	1.07207	1.00955	0.88079
141	51E1	4.97399	11.0191	4.36431	0.988506	1.15063	0.854626	0.922882	0.865801	0.934109	0.932099	0.97485	1.18681	1.27804	1.38251	1.14077	1.0772	1.16028	0.949438	3.66422	1.0467	0.973913	1.40625	1.25275	1.00578	1.01307	1.28889	0.931655	1.08811	1.24336	1.01504	1.06538	0.983683	0.992701	1.0383	1.09917	1.02463	1.07273	1.59873	1	1.29362	1.08579	1.02347	1.4303	0.989276	1.01724	0.981982	1.0716	1.62946
357	51E1	4.55491	12.0382	5.47584	1.00575	1.11297	0.971366	0.922882	0.930736	1.01938	0.981481	0.918563	1.28571	1.2077	1.1694	1.0219	1.06994	1.1324	1.21348	3.07108	0.934066	1.10217	1.60417	1.12637	0.947977	0.956784	1.28889	0.899281	1.11454	1.00442	0.992481	1.02692	0.937063	1.18978	0.961702	1.1157	0.935961	0.990909	1.38217	1.1131	1.04681	1.09889	1.05164	1.09091	1.02681	1.04023	1.00901	1.03819	1.65224
101	51E2	0.916185	1.09873	0.895911	0.91954	1.03766	0.953744	1.39823	1.17316	0.98062	1.01852	0.977246	1.01099	0.979429	1.20219	1.26382	1.02816	1.07666	0.797753	0.955882	1.1044	0.933696	1.07812	1.01099	1.03468	1.11357	1.20556	1.16187	1.02203	1.06637	1.01504	0.984615	1.01166	0.992701	1.05532	0.975207	1.02463	1.04545	0.993631	1.05357	1.14894	1.03864	1.07512	0.977778	1.06166	1	0.990991	0.988067	0.873197
317	51E2	0.973988	1.33439	1.04833	0.905172	1	1.00441	1.04425	1.16017	0.957364	1.16667	0.918563	1.06593	1.27804	1.03825	1.04067	1.00817	1.04878	1	0.985294	1.00824	1.1163	1.00521	0.978022	1.09827	1.10151	1.22778	1.16547	1.02203	1.05752	0.984962	1.03846	1.06294	0.985401	1	1.33884	1.01478	1.00909	1.06369	1.06548	1.01702	1.07531	1.04695	1.01818	1.0134	1.01149	0.981982	1.01909	1.17084
56	51E4	1.46821	1.25796	1.23792	0.913793	1.00837	1.14978	1.378	1.32468	1.13178	1.19753	1.05868	1.01099	1.23291	0.972678	1.23253	0.975477	1.01394	1.50562	1.11029	1.0989	0.0576087	0.989583	1.07143	1.09827	1.12563	0.916667	1.52878	0.920705	0.929204	1.07519	1.03846	1.07226	1.09489	1.08085	0.958678	1.07389	0.9	0.910828	0.934524	0.974468	0.953504	1.04695	1.02626	1.17426	0.936782	0.963964	1.02148	1.10554
272	51E4	1.04335	0.888535	1.15985	0.974138	1.03347	1.21586	0.986094	1.26407	1.10853	1.06173	1.07784	0.956044	1.16788	1.02186	0.859228	1.0445	0.996516	1.06742	0.985294	0.991758	1.20543	1.01042	0.906593	1.19075	1.1196	0.791667	1.33094	1.01322	0.982301	1.06015	1.03077	1.10956	1.0073	1.00426	1.04959	1.16256	0.790909	1.02548	1.1369	1.06809	0.991487	0.967136	1.05455	1.10456	0.994253	0.918919	1.06205	1.50342
60	51E5	1.18208	1.15924	0.907063	1.02011	1.01674	1	1.01138	1.10823	1.08915	1.01852	0.936527	0.934066	1.07631	1.14754	1.14494	1.09718	1.02091	0.994382	1.07843	1.18956	0.0597826	0.911458	0.93956	1.07514	0.962814	1.03611	1.28777	0.969163	1	0.977444	1.10385	1.08159	1	1.07234	1.09091	0.985222	0.909091	1.03822	1.00595	0.646809	0.963982	0.971831	0.961616	1.03485	0.873563	0.981982	0.980907	0.900532
276	51E5	1.07225	2.28344	1.19331	1.05747	1.00418	1.0022	1.76233	1.30303	1.0969	1.1358	0.925749	0.906593	7.64964	0.852459	1.29718	1.01181	0.926829	0.94382	1.03676	1.48077	1.2913	0.895833	0.912088	1.17919	0.78191	1.22778	1.38489	1.01322	2.98673	0.984962	1.40385	1.08625	1.11679	1.06383	1.08264	1.00493	1.02727	2.79618	1.46429	1.03404	1.38834	1.04695	1.07071	1.10992	0.885057	0.900901	0.988067	4.46925
90	51E6	1.92775	2.21338	1.96283	1.06322	1.23431	0.854626	0.905183	1.0303	0.965116	1.07407	0.863473	1.02747	2.12608	1.15847	1.79979	1.09718	1.22997	1.08989	0.92402	1.25	1.19022	1.27604	1.07692	1.21387	1.02513	1.22222	1.06115	1.14097	1.15487	1.04511	1.17692	0.960373	1.05839	1.00851	1.08264	1.12315	1.14545	3.05096	1.00595	1.11489	1.08317	1.07042	1.08687	0.989276	1.02874	0.927928	0.9642	1.46241
306	51E6	1.80636	1.99045	2.05948	1.0977	1.23849	1.05507	0.953224	1.60173	0.988372	0.91358	0.857485	1.12088	1.63238	1.02186	1.5245	1.04269	1.17073	1.76966	1.00735	1.3022	1.33696	1.46875	1.25824	1.16763	0.934673	1.11111	1.22662	1.20705	1.06637	1.01504	1.26538	1.04429	1.10219	0.982979	1.09091	1.02463	1.17273	1.21019	1.1369	0.987234	1.11984	1.03756	1.10303	0.975871	1.00575	1.05405	1.00477	1.68109
53	51E7	1.05202	1.21656	0.907063	0.066092	0.974895	0.0528634	0.864728	1.03463	0.949612	0.87037	0.965269	1.04396	0.145985	1.22404	1.43066	0.782925	1.03136	0.859551	0.960784	0.978022	0.0641304	0.765625	0.967033	1.10405	0.998995	1.00278	1.1259	1.1674	1.03982	1.01504	1.09615	1.00699	1	1.02128	1.03306	1.05419	0.981818	2.53503	1.66667	0.740426	1.13032	1.00939	1.05051	0.914209	0.844828	0.873874	0.952267	0.724374
269	51E7	1.21676	1	0.95539	1.18678	1.02092	0.92511	2.27307	1.32035	1.06977	0.993827	0.950898	1.0989	1.00066	1.08743	1.25756	0.962761	1.05575	0.876404	0.973039	0.978022	1.08696	1.08333	1.18681	1.00578	1.15377	0.955556	1.15827	1.14097	1.02655	1.04511	1.11538	1.0303	0.970803	1.01702	1.08264	1.00493	1.04545	1.19745	1.67262	0.953191	1.10413	0.962441	1.20404	0.941019	1.05172	1.02703	0.988067	0.976462
48	51L1	1.16474	1.26752	1.21561	0.0689655	1.02929	0.0528634	1.26928	0.896104	0.926357	0.814815	0.928144	1.01099	0.12077	1.05464	1.2513	0.810173	1.27875	0.91573	1.04412	1.71154	0.0641304	0.828125	0.906593	1.00578	0.932663	1.01389	1.20144	1.10132	1.02212	1	1.04615	1.05828	1.64234	1.06383	0.975207	1.01478	0.990909	1.0828	0.97619	1.01702	1.0203	1.05164	1.07071	1.05898	0.862069	0.873874	1.71122	0.829157
264	51L1	0.988439	1.08917	1.10781	1.01149	1.04603	0.9163	1.06195	1.27273	1.00388	1.01852	1.00479	1.00549	1.09489	0.95082	1.39729	0.988193	1.44599	0.994382	1.02206	1.59615	1.26304	1.09375	0.978022	1.11561	1.16583	1.16111	1.19784	1.11894	1.12832	1.05263	1.1	1.05828	1.9708	1.02128	1.03306	1.02463	1.07273	1.08917	1.07143	1.14894	1.09889	1.12676	1.09899	1.13673	1.00575	1.00901	1.72315	1.45178
80	51L2	1.31503	1.53822	1.23048	0.925287	1.09623	1.04185	1.00632	1.94372	0.945736	1.07407	0.936527	0.928571	1.46384	1.03279	4.18352	1.06085	1.0453	0.831461	0.92402	1.13462	1.08152	1	0.928571	1.09249	1.03116	0.969444	1.42806	1.03965	1.10619	0.977444	1.12692	0.993007	1.0219	0.982979	1.04132	1.01478	0.881818	1.35032	1.34524	0.893617	0.994106	1.01878	1.05051	1.09651	1.01724	1.03604	0.983294	0.95672
296	51L2	1.09538	1.09873	1.01859	1.00862	1.15063	0.95815	1.78255	1.4329	1.03488	1.03086	1.03473	1.00549	1.19841	0.868852	1.14703	0.855586	1.03136	0.97191	1	1.62637	1.22717	1	0.961538	1.04624	0.868342	0.913889	1.29137	1.01762	1.02655	0.984962	1.08462	1.02564	1.16788	0.965957	1.03306	1.01478	1.01818	1.73248	1.375	1.05106	0.977079	1.04695	1.01818	1.04021	1.02874	1.02703	1.03341	1.27715
78	52E1	1.29191	1.49363	1.40149	0.977011	1.01674	1.03965	1.03919	1.03896	1.0155	0.993827	1	1.08791	1.38023	1.13115	1.03233	1.05904	1.09408	3.88202	1.05882	1.18681	1.78587	1.01562	0.857143	1.06358	1.19397	1.13889	1.1259	1.02203	1.12389	1.06015	1.07308	1.03963	1.0365	1.04255	0.991736	1.03448	0.881818	1.38854	1.07143	0.923404	0.983628	1.02817	1.00202	1.06166	0.948276	0.954955	1	1.45786
294	52E1	1.03757	1.16879	0.966543	1.06609	0.970711	0.95815	1.27181	1.15152	0.864341	1.0679	1.02874	0.989011	1.17054	0.939891	0.846715	1.02816	0.968641	1.13483	1.03186	0.986264	1.08587	1.38021	0.934066	1.05202	1.12161	1.02778	1.2482	0.92511	1.05752	1.04511	0.984615	1.09091	1.0438	1.02128	0.933884	1.04433	0.972727	0.904459	1.10119	1.04681	1.00458	0.985915	1.0303	1.09651	1.08621	0.981982	0.957041	0.905087
59	52E2	1.23699	1.26115	1.171	1.01149	1.03766	0.920705	1.06195	0.926407	1.00775	0.975309	1.08144	0.923077	1.22495	1.26776	0.96976	1.10627	1.02787	1.2809	1.06373	1.21154	0.0706522	0.916667	0.912088	1.02312	1.1799	1.11389	1.21223	0.982379	1.09292	1.03008	1.09615	1.12821	1.11679	1.05106	1.06612	1.14286	0.936364	1.33758	0.922619	0.87234	0.992796	1.07981	0.957576	1.13405	0.908046	1.13514	0.990453	0.906606
275	52E2	2.28613	2.48726	2.92937	1.02011	1.03766	1.12335	1.21871	1.12554	0.879845	0.987654	1.07066	0.912088	4.00265	1.01093	0.957247	1.10808	2.23693	1.01685	1.03676	1.71429	1.59348	0.885417	0.93956	1.12717	0.896482	1.025	1.16906	1.08811	1.25664	1.05263	1.61154	1.13753	1.16058	1.05957	1.09917	1.14286	1	1.70064	1.16667	1.02979	1.10544	1.04695	1.05051	1.10456	0.844828	0.945946	0.997613	2.13971
104	52E4	0.945087	1.07325	1.03346	1.03736	1.23431	0.89207	0.930468	0.78355	1.11628	1.02469	0.942515	0.928571	1.07764	1.14754	1.06152	0.984559	1.2439	0.88764	0.943627	1.11264	0.913043	1.09896	1.02747	1.06936	0.79799	1.07222	0.906475	1.14978	1.18142	1.08271	1.08846	1.03963	0.992701	1.16596	1.04132	1.0936	0.881818	1.02548	1.04167	1.0766	1.12377	1.00939	1.04646	1.06702	1.08621	1.01802	1.03341	1.17236
320	52E4	0.947977	1.31847	1	0.95977	1.07113	1.06388	1.12516	0.904762	1.02326	1.22222	1.1509	1.07143	1.1002	1.06011	1.06778	0.911898	1.18815	0.910112	0.968137	1	0.976087	1.05208	1.01648	0.878613	1.04925	1.38611	0.92446	1.12335	1.21681	1.04511	0.938462	1.01632	1.0292	0.995745	1.09091	0.995074	1.05455	1.21656	1.17857	1.09787	1.10544	1.03756	1.04646	0.978552	1.04023	1.00901	1.05012	1.29689
54	52E5	1.22543	1.33758	1.13383	0.0632184	0.933054	0.0528634	0.728192	0.987013	0.918605	0.833333	0.822754	0.857143	0.217651	1.20765	1.07612	0.770209	1.02787	0.814607	0.85049	1	0.0619565	0.744792	0.901099	1.02312	0.868342	1.17222	0.751799	1.02643	1.12832	0.887218	1.09231	0.899767	0.970803	0.953191	0.975207	1.00493	1.13636	1.03822	0.970238	0.817021	1.04388	0.981221	1.07071	0.855228	0.83908	0.837838	0.940334	1.31055
270	52E5	1.31503	1	1.2119	1.08046	1.11715	0.863436	1.03666	1.08225	1.00775	0.969136	0.882635	1.13187	1.47445	1.06011	1.32221	1.17893	1	1.20787	1.5049	0.975275	1.09674	0.947917	1.14286	1.01734	1.12764	0.933333	1.22302	1.0837	1.0885	0.977444	1.16923	1.02098	1.0146	0.970213	0.991736	1.02463	1.14545	0.987261	1.01786	0.940426	1.074	0.948357	1.1596	0.908847	1.04023	1	0.961814	1.13136
45	52E6	2.78035	2.35032	2.49814	0.514368	1.01255	0.0947137	0.847029	0.82684	1.06977	1	0.961677	1.01099	0.151294	1.22404	1.21376	0.830154	1.05575	0.865169	1.01961	1.90934	0.0619565	0.963542	0.884615	1.00578	0.882412	0.855556	1.07914	1.00441	0.858407	1.03008	1.14231	1.04429	1.23358	1.05957	0.942149	1.10345	0.954545	1	0.988095	0.906383	1.08448	1.01878	1.10707	1.04558	0.87931	0.864865	0.980907	0.936978
261	52E6	2.2052	1.8535	2.04461	1.06322	1.10042	1.12775	1.1378	1.41126	1.1124	1.03704	0.950898	1.01099	1.09489	0.901639	1.29927	1.00454	1.01045	1.03933	0.997549	2.4533	1.0837	1.41146	0.934066	1.19653	1.08141	1.01389	1.33813	1.163	1.07965	1	1.08077	1.08159	0.978102	1.1234	0.966942	1.06404	0.963636	1.07643	1.17857	1.05532	1.08317	1.03286	1.07071	1.04558	1.00575	1.03604	1.05489	1.17844
79	52E7	1.10116	1.03185	1.15242	0.994253	0.958159	1.01762	0.945638	2.08658	1.08527	0.975309	0.953293	1.03297	1.52488	1.01639	2.11887	1.29337	1.03136	1.83708	0.936275	1.08791	1.06522	1.08333	0.967033	1.06358	1.03518	1.00278	1.44245	0.991189	0.982301	1	1.12308	1.0676	0.941606	1.06383	0.950413	0.985222	0.927273	0.898089	1.07738	0.744681	1.02947	1.00939	1.09899	1.08043	0.977011	0.981982	1.01432	1.07062
295	52E7	0.942197	0.977707	1.02602	1.00862	1.0251	1.0022	1.28192	1.83117	1.1124	1.08642	1.06826	1	0.919708	0.972678	1.25339	0.915531	0.95122	0.94382	1.02696	0.92033	1.15761	1.11979	0.967033	1.06936	1.00101	0.938889	1.39928	1.15419	0.938053	1.01504	1.11154	1.08159	1.0219	1.05532	1	1.05419	1.00909	1.40764	1.05952	0.991489	1.03995	0.901408	1.09495	1.0563	1.0977	1.03604	1.05967	2.22779
123	52L1	0.901734	1.27389	0.877323	0.994253	1.27615	0.991189	1.0493	0.87013	0.94186	0.95679	0.886228	1.2033	1.03782	1.81967	1.3243	0.993642	1.27875	0.955056	1.15196	1.06044	0.98913	1.41667	1.27473	0.890173	1.06131	1.225	0.888489	1.09251	1.11062	1.03008	1	0.993007	1.0292	0.995745	1.10744	1.01478	0.827273	1.16561	1.02976	1.41277	1.07269	1.07042	1.16364	1.05094	1.03448	0.990991	1.03341	1.23766
339	52L1	1.03179	1.28981	1.09665	0.965517	1.1841	1.05066	0.97598	0.961039	0.930233	0.938272	1.07665	1.24176	1.3006	1.80328	1.09489	0.850136	1.27875	1	1.23775	0.912088	1.15109	1.32812	1.14286	0.895954	1.04121	1.19444	0.967626	1.11454	0.982301	1.00752	1.04231	0.937063	0.948905	0.953191	1.03306	0.955665	1.00909	1.25478	1.14286	1.05532	1.04126	1.06103	1.09091	1.0134	1.25287	0.990991	1.02625	1.40774
106	52L2	1.1185	1.1465	0.962825	1.14943	1.38912	0.839207	0.955752	1.14286	0.996124	1.16667	0.956886	1.20879	1.45853	0.978142	1.33472	1.28429	1.1115	0.977528	1.11275	1.00824	1.10761	1.23438	1.08242	1.06358	1.00101	0.958333	0.982014	1.15419	1.10619	1.00752	1.21154	1.00233	9.40876	1.05106	1.64463	1.15271	0.963636	1.34395	1.58929	1.70213	1.10806	1.06103	1.12323	0.941019	1.05747	1.03604	1.16706	0.959757
322	52L2	1.18208	1.23248	1.15613	1.18103	1.56067	0.951542	0.983565	1.24675	1.03488	1.09259	0.837126	1.24725	1.45985	1.11475	1.11575	1.18983	1.27875	0.983146	1.17157	0.903846	1.25109	1.23438	1.2033	1.04046	0.958794	0.738889	1.11871	1.21145	1.08407	1.01504	1.19615	0.969697	10.2117	1.02979	1.23967	1.08374	1.04545	1.3121	1.22619	1.06383	1.09627	1.04695	1.0303	0.930295	1	1.0991	1.17184	1.47456
105	58E1	1.10694	1.09554	0.981413	1.10345	1.26778	0.872247	1.09229	1.06926	0.984496	1.03704	0.994012	1.08791	1.2276	1.14754	1.53285	1.18256	1.07666	0.938202	1.07108	1.12088	1.05109	1.41146	1.14286	1.10405	0.962814	1.16667	0.870504	1.19383	1.09735	1.09774	1.08077	1.11422	1.13139	1.17021	1.08264	1.14286	0.972727	1.05096	1.07738	1.11064	1.13425	1.05164	1.09091	1.03485	1.17816	1.05405	1.06205	1.10554
321	58E1	1.00578	1.1051	1.13383	1.02299	1.15063	0.874449	1.2263	0.943723	0.996124	1.22222	1.02994	1.13187	1.23424	1.18579	1.17831	1.30972	1.31707	1.03933	1.22549	1.09615	1.20652	1.57812	1.07143	1.0578	1.10553	1.35	0.877698	1.45374	1.09735	1.11278	1.00769	1.06294	1.13869	1.17447	1.06612	1.1133	1.1	1.29936	1.19643	1.15745	1.15521	1.07042	1.11515	1.00536	1.05747	1.11712	1.06205	1.37737
50	58E2	6.36994	13.2325	3.15985	0.0718391	1.07531	0.0528634	0.920354	0.904762	0.930233	0.882716	0.765269	1.01648	0.114134	1.14208	1.37435	0.988193	1.04181	0.893258	0.928922	1.03846	0.0630435	0.90625	0.879121	0.919075	0.824121	0.986111	0.964029	1.05286	1.01327	0.977444	1.02692	0.997669	1.0146	1.08085	1	0.935961	0.8	1.03822	1.03571	1.01702	1.16176	1.01408	0.989899	2.2815	0.735632	0.828829	0.954654	1.04632
266	58E2	5.88439	14.1306	2.95167	0.922414	1.09205	0.881057	0.844501	1.0303	1.01938	0.944444	0.837126	1.01099	1.35899	0.972678	1.01773	1.0445	1.07317	0.988764	0.980392	0.972527	1.04457	1.58854	0.961538	0.924855	1.03317	0.952778	0.935252	1.0793	1.11504	0.969925	0.996154	1.05361	0.970803	1.05106	0.983471	0.975369	1.04545	1.03822	1.05357	1.11064	1.23641	1.05164	1.04646	1.06702	1.00575	1	0.968974	1.31815
100	58E4	1.08382	1.19745	1.09665	0.902299	1.04184	0.951542	0.91024	1.20779	1.07364	1.04321	1.09701	1.02747	1.17717	1	1.44108	1.14986	1.0453	0.94382	0.97549	1.05769	1.125	1.01562	1.04945	0.965318	0.942714	0.9	1.16906	1.02643	0.986726	0.977444	1.21154	0.988345	1.0292	1.00426	1.08264	0.995074	0.836364	2.05732	1.00595	1.06809	1.02292	1.05164	1.05051	1.18767	0.982759	1.00901	1.02625	0.974943
316	58E4	1.18786	1.16879	1.08922	0.965517	0.995816	0.969163	1.16561	2.12554	1.08915	1.09877	0.920958	1.04945	1.21831	0.95082	1.29927	0.959128	1.03484	1.09551	0.960784	1.06868	1.12826	1.02083	0.917582	1.01156	1.09347	1.14722	1.58993	1.00441	1	1.02256	1.09615	0.997669	1.62044	1.02553	1	1.01478	1.07273	1.0828	1.06548	0.995745	0.958743	1.01408	1.01818	1.24397	1.05172	1.00901	0.98568	1.62794
115	58E5	1.12717	1.14013	1.05948	1.01149	0.958159	1.18282	1.05942	1.41558	1.0969	1.08642	1.01317	0.967033	1.27671	1.14208	1.64129	1.099	1.08711	1.15169	1.00735	1.03571	1.22174	0.958333	0.989011	1.15029	1.17186	0.994444	1.33813	1	1.01327	0.954887	1.15385	1.02564	0.992701	1	0.942149	1.02463	0.845455	1.13376	1	1.09362	1.02685	1	1.00202	1.15282	0.95977	1.00901	1.09308	1.18603
331	58E5	1.25145	1.14331	1.44981	1.02874	1.01674	1.1696	0.953224	2.37229	1.09302	1.10494	0.983234	0.93956	1.62707	1.02186	1.63504	0.933697	1.0662	1.22472	0.953431	0.914835	1.3087	0.979167	0.93956	1.08671	0.934673	1.06389	1.34173	1.04405	1.04867	0.962406	1.24615	1.03963	0.992701	0.982979	0.966942	1.03448	0.918182	1.29299	1.04167	1.04255	1.01768	0.971831	1.08283	1.25737	1.04598	1	1.00477	1.61731
47	58E6	2.01445	1.87261	2.25651	0.0718391	0.983264	0.0528634	0.981037	0.995671	1.03101	0.87037	0.953293	1.04945	0.119443	1.08197	1.29093	0.919164	0.993031	0.904494	1.01471	6.22527	0.0597826	1.02083	0.961538	0.965318	0.872362	1.41389	1.06115	1.01322	0.964602	0.992481	1.08462	1.01632	1.0438	1.06809	1.00826	1.04433	0.954545	0.847134	0.946429	1.02128	1.03602	1.01878	1.03838	4.27078	0.867816	0.891892	0.954654	0.715262
263	58E6	1.9104	1.98089	2.07435	1.00287	1.09623	0.977974	0.998736	1.36797	1.1938	1.06173	0.941317	1.07143	1.01792	0.874317	1.39103	0.995459	0.97561	1.02247	0.985294	6.25	1.13478	1.59375	0.994505	1.12717	1.05327	1.44722	1.26259	1.14978	1.12389	1.06015	1.03077	1.06294	0.941606	1.11064	0.966942	1.08374	1.07273	1.03185	1.05952	1.08085	1.07662	0.981221	1.04646	1.01877	1.00575	1.08108	1.02148	0.915718
77	58E7	1.10405	1.37898	1.02974	1.15517	1.06276	1.12775	0.94311	1.7013	1.06977	1.08642	1.08263	1.02198	1.15859	1.0765	1.21168	1.3079	1.14286	1.53371	1.09804	1.28022	1.14457	0.963542	0.906593	1.25434	0.988945	1.02222	1.40288	1.05727	1.0531	1.10526	1.15385	1.19347	1.11679	1.0383	1.06612	1.12315	1.02727	1.21019	1.02381	0.86383	0.982318	1.05164	1.17172	1.06434	1.01149	1.18018	1.10979	1.08732
293	58E7	1.23699	1.62739	1.02602	1.1523	1.02092	1.10793	1.79014	1.38961	0.887597	1.16049	1.0024	0.945055	9.14001	1.48634	0.923879	1.17711	4.07317	1.05618	1.05637	1.85714	1.49891	1	0.994505	1.19075	0.952764	1.25556	1.55755	1.09692	1.04867	1.07519	1.06538	1.12354	1.11679	1.07234	1.09917	1.08374	1.01818	0.949045	1.41071	1.10213	1.13425	1.04695	1.01414	1.12869	0.977011	0.954955	1.07876	2.20501
109	58L1	1.09249	0.875796	1.14498	0.974138	0.970711	1.10793	1.00379	1.25541	1.0969	1.04321	1.1976	0.923077	0.939615	0.885246	0.859228	0.970027	0.986063	0.949438	1.04167	1.12912	0.990217	0.911458	0.956044	1.12139	0.844221	0.708333	1.26978	0.876652	0.876106	0.984962	0.965385	1.05828	1.24088	1.00426	0.983471	1.05419	0.827273	1.01911	0.934524	0.957447	0.878847	0.962441	0.957576	1.19839	0.586207	0.945946	1.00239	1.31511
325	58L1	1.16474	1.11465	1.37546	0.893678	0.962343	1.2533	0.968394	1.12987	1.06589	1.09877	0.994012	0.928571	1.06569	1.01093	0.882169	1.07357	0.972125	1.01124	1.02451	0.950549	1.09565	0.864583	0.923077	1.20809	0.914573	0.902778	1	0.982379	0.902655	1.03008	1.01538	1.11888	1.16058	0.991489	0.975207	1.06404	0.863636	0.987261	0.934524	1	0.929928	0.985915	0.989899	0.967828	0.965517	0.90991	0.995227	1.75702
55	58L2	1.16763	1.00637	1.05204	1.20402	0.937238	1.05507	0.978508	1.75325	1.01938	1.08642	1.09701	0.928571	1.00332	0.939891	1.07404	0.955495	0.954704	2.06742	1.12745	1.06593	0.0782609	0.994792	1.01099	0.924855	0.970854	0.844444	1.17986	0.903084	0.853982	1.02256	0.953846	1.02564	2.81022	1.00426	0.991736	1.03448	0.936364	0.847134	0.839286	0.902128	0.937787	0.877934	0.957576	1.05094	1.01149	0.963964	0.995227	1.05695
271	58L2	0.988439	0.882166	1.12639	1.02586	1.01674	1.23128	0.920354	1.5974	1.05814	1.1358	1.06946	0.912088	1.00332	0.95082	1.13452	1.06449	0.961672	1.03371	1.02941	0.96978	1.09891	1.02083	0.895604	1.00578	1.05729	0.838889	0.852518	0.942731	0.933628	1.01504	0.996154	1.08625	2.85401	1.01702	0.966942	1.08374	0.918182	1.01274	1.14286	1.00426	0.981009	0.948357	0.957576	1.02145	1.02299	0.927928	1.05489	1.11162
[truncated: 91 more columns]
